# Supplementary material for: Ethyl 2-{[5-(3-chloro­phen­yl)-1-phenyl-1H-pyrazol-3-yl]­oxy}acetate
Source: Acta Crystallogr Sect E Struct Rep Online. 2011 Dec 14;68(Pt 1):o123. doi: 10.1107/S1600536811052937 (PMC3254470; doi:10.1107/S1600536811052937)
Supplement: Supplementary file 1 [file e-68-0o123-sup1.cif]

##############################################################################
#                                                                            #
# This CIF contains the data in a paper accepted for publication in          #
# Acta Crystallographica Section E. It conforms to the requirements of       #
# Notes for Authors for Acta Crystallographica Section E, and has been       #
# peer reviewed under the auspices of the IUCr Commission on Journals.       #
#                                                                            #
# Full details of the Crystallographic Information File format               #
# are given in the paper "The Crystallographic Information File (CIF):       #
# a New Standard Archive File for Crystallography" by S. R. Hall, F. H.      #
# Allen and I. D. Brown [Acta Cryst. (1991), A47, 655-685].                  #
#                                                                            #
# The current version of the core CIF dictionary is obtainable from          #
# ftp://ftp.iucr.org/pub/cif_core.dic.                                       #
#                                                                            #
# Software is freely available for graphical display of the structure(s)     #
# in this CIF. For information consult the CIF software page                 #
# http://www.iucr.org/resources/cif/software.                                #
#                                                                            #
# This file may be used for bona fide research purposes within the           #
# scientific community so long as proper attribution is given to the journal # 
# article from which it was obtained.                                        #
#                                                                            #
##############################################################################
data_I
_audit_creation_method     SHELXL-97
_chemical_name_systematic
;
Ethyl 2-{[5-(3-chlorophenyl)-1-phenyl-1<i>H</i>-pyrazol-3-yl]oxy}acetate
;
_chemical_name_common     ?
_chemical_formula_moiety     'C19 H17 Cl N2 O3'
_chemical_formula_sum     'C19 H17 Cl N2 O3'
_chemical_formula_iupac     'C19 H17 Cl N2 O3'
_chemical_formula_weight     356.80
_chemical_melting_point     369
_symmetry_cell_setting     orthorhombic
_symmetry_space_group_name_H-M     'P b c a'
_symmetry_space_group_name_Hall     '-P 2ac 2ab'
loop_
    _symmetry_equiv_pos_as_xyz
    'x, y, z'
    '-x+1/2, -y, z+1/2'
    'x+1/2, -y+1/2, -z'
    '-x, y+1/2, -z+1/2'
    '-x, -y, -z'
    'x-1/2, y, -z-1/2'
    '-x-1/2, y-1/2, z'
    'x, -y-1/2, z-1/2'
_cell_length_a     11.6158(11)
_cell_length_b     15.9119(16)
_cell_length_c     19.302(2)
_cell_angle_alpha     90.00
_cell_angle_beta     90.00
_cell_angle_gamma     90.00
_cell_volume     3567.6(6)
_cell_formula_units_Z     8
_cell_measurement_reflns_used     25
_cell_measurement_theta_min     10
_cell_measurement_theta_max     13
_cell_measurement_temperature     293(2)
_exptl_crystal_description     block
_exptl_crystal_colour     colourless
_exptl_crystal_size_max     0.30
_exptl_crystal_size_mid     0.30
_exptl_crystal_size_min     0.10
_exptl_crystal_density_diffrn     1.329
_exptl_crystal_density_meas     ?
_exptl_crystal_density_method     'not measured'
_exptl_crystal_F_000     1488
_exptl_absorpt_coefficient_mu     0.234
_exptl_absorpt_correction_type     psi-scan
_exptl_absorpt_process_details     '(North <i>et al.</i>, 1968)'
_exptl_absorpt_correction_T_min     0.9331
_exptl_absorpt_correction_T_max     0.9770
_exptl_special_details
;
;
_diffrn_ambient_temperature     293(2)
_diffrn_radiation_type     MoK\a
_diffrn_radiation_wavelength     0.71073
_diffrn_radiation_source     'fine-focus sealed tube'
_diffrn_radiation_monochromator     graphite
_diffrn_measurement_device_type     'Enraf--Nonius CAD-4'
_diffrn_measurement_method     \w/2\q
_diffrn_detector_area_resol_mean     ?
_diffrn_reflns_number     6360
_diffrn_reflns_av_R_equivalents     0.0923
_diffrn_reflns_av_sigmaI/netI     0.1023
_diffrn_reflns_theta_min     2.11
_diffrn_reflns_theta_max     25.42
_diffrn_reflns_theta_full     25.42
_diffrn_measured_fraction_theta_max     0.987
_diffrn_measured_fraction_theta_full     0.987
_diffrn_reflns_limit_h_min     0
_diffrn_reflns_limit_h_max     14
_diffrn_reflns_limit_k_min     0
_diffrn_reflns_limit_k_max     19
_diffrn_reflns_limit_l_min     0
_diffrn_reflns_limit_l_max     23
_diffrn_standards_number     3
_diffrn_standards_interval_count     200
_diffrn_standards_interval_time     120
_diffrn_standards_decay_%     1
_refine_special_details
;
Refinement of <i>F</i>^2^ against ALL reflections. The weighted <i>R</i>-factor
<i>wR</i> and goodness of fit <i>S</i> are based on <i>F</i>^2^, conventional
<i>R</i>-factors <i>R</i> are based on <i>F</i>, with <i>F</i> set to zero for
negative <i>F</i>^2^. The threshold expression of <i>F</i>^2^ >
\s(<i>F</i>^2^) is used only for calculating <i>R</i>-factors(gt) <i>etc</i>.
and is not relevant to the choice of reflections for refinement.
<i>R</i>-factors based on <i>F</i>^2^ are statistically about twice as large
as those based on <i>F</i>, and <i>R</i>- factors based on ALL data will be
even larger.
;
_reflns_number_total     3244
_reflns_number_gt     1787
_reflns_threshold_expression     I>2sigma(I)
_refine_ls_structure_factor_coef     Fsqd
_refine_ls_matrix_type     full
_refine_ls_R_factor_all     0.1139
_refine_ls_R_factor_gt     0.0551
_refine_ls_wR_factor_gt     0.0812
_refine_ls_wR_factor_ref     0.0934
_refine_ls_goodness_of_fit_ref     1.006
_refine_ls_restrained_S_all     1.006
_refine_ls_number_reflns     3244
_refine_ls_number_parameters     226
_refine_ls_number_restraints     0
_refine_ls_hydrogen_treatment     constr
_refine_ls_weighting_scheme     calc
_refine_ls_weighting_details
         'calc w=1/[\s^2^(Fo^2^)+(0.0100P)^2^+0.0000P] where P=(Fo^2^+2Fc^2^)/3'
_atom_sites_solution_hydrogens     geom
_atom_sites_solution_primary     direct
_atom_sites_solution_secondary     difmap
_refine_ls_shift/su_max     0.000
_refine_ls_shift/su_mean     0.000
_refine_diff_density_max     0.168
_refine_diff_density_min     -0.174
_refine_ls_extinction_method     none
_refine_ls_extinction_coef     ?
loop_
    _atom_type_symbol
    _atom_type_description
    _atom_type_scat_dispersion_real
    _atom_type_scat_dispersion_imag
    _atom_type_scat_source
    'C' 'C' 0.0033 0.0016
                         'International Tables Vol C Tables 4.2.6.8 and 6.1.1.4'
    'H' 'H' 0.0000 0.0000
                         'International Tables Vol C Tables 4.2.6.8 and 6.1.1.4'
    'Cl' 'Cl' 0.1484 0.1585
                         'International Tables Vol C Tables 4.2.6.8 and 6.1.1.4'
    'N' 'N' 0.0061 0.0033
                         'International Tables Vol C Tables 4.2.6.8 and 6.1.1.4'
    'O' 'O' 0.0106 0.0060
                         'International Tables Vol C Tables 4.2.6.8 and 6.1.1.4'
_computing_data_collection     'CAD-4 EXPRESS (Enraf--Nonius, 1994)'
_computing_cell_refinement     'CAD-4 EXPRESS (Enraf--Nonius, 1994)'
_computing_data_reduction     'XCAD4 (Harms & Wocadlo, 1995)'
_computing_structure_solution     'SHELXS97 (Sheldrick, 2008)'
_computing_structure_refinement     'SHELXL97 (Sheldrick, 2008)'
_computing_molecular_graphics     'SHELXTL (Sheldrick, 2008)'
_computing_publication_material     'SHELXTL (Sheldrick, 2008)'
loop_
    _atom_site_type_symbol
    _atom_site_label
    _atom_site_fract_x
    _atom_site_fract_y
    _atom_site_fract_z
    _atom_site_U_iso_or_equiv
    _atom_site_adp_type
    _atom_site_calc_flag
    _atom_site_refinement_flags
    _atom_site_occupancy
    _atom_site_symmetry_multiplicity
    _atom_site_disorder_assembly
    _atom_site_disorder_group
    Cl Cl 0.35737(6) 0.17569(5) 0.39581(4) 0.0686(3) Uani d . 1 1 . .
    O O1 0.00916(16) 0.53604(11) 0.21036(10) 0.0628(6) Uani d . 1 1 . .
    N N1 -0.10819(17) 0.42944(13) 0.25540(13) 0.0491(6) Uani d . 1 1 . .
    C C1 0.0080(2) 0.28411(17) 0.43656(13) 0.0535(8) Uani d . 1 1 . .
    H H1B -0.0653 0.3054 0.4447 0.064 Uiso calc R 1 1 . .
    N N2 -0.08809(16) 0.36663(13) 0.30241(11) 0.0453(6) Uani d . 1 1 . .
    O O2 -0.18554(18) 0.49472(12) 0.07176(11) 0.0641(6) Uani d . 1 1 . .
    C C2 0.0559(2) 0.22869(18) 0.48294(14) 0.0575(8) Uani d . 1 1 . .
    H H2A 0.0148 0.2126 0.5221 0.069 Uiso calc R 1 1 . .
    C C3 0.1657(2) 0.19648(16) 0.47169(14) 0.0516(8) Uani d . 1 1 . .
    H H3A 0.1989 0.1599 0.5035 0.062 Uiso calc R 1 1 . .
    O O3 -0.0121(2) 0.43762(13) 0.09175(12) 0.0896(8) Uani d . 1 1 . .
    C C4 0.2242(2) 0.21959(16) 0.41286(14) 0.0450(7) Uani d . 1 1 . .
    C C5 0.1774(2) 0.27566(16) 0.36660(13) 0.0421(7) Uani d . 1 1 . .
    H H5A 0.2190 0.2917 0.3276 0.050 Uiso calc R 1 1 . .
    C C6 0.0677(2) 0.30848(16) 0.37803(13) 0.0417(7) Uani d . 1 1 . .
    C C7 0.0204(2) 0.36878(17) 0.32760(13) 0.0423(6) Uani d . 1 1 . .
    C C8 0.0733(2) 0.43603(16) 0.29721(14) 0.0506(7) Uani d . 1 1 . .
    H H8A 0.1480 0.4552 0.3045 0.061 Uiso calc R 1 1 . .
    C C9 -0.0090(2) 0.46931(16) 0.25317(15) 0.0485(7) Uani d . 1 1 . .
    C C10 -0.1769(2) 0.30433(16) 0.31081(14) 0.0417(7) Uani d . 1 1 . .
    C C11 -0.2865(2) 0.32957(17) 0.32679(13) 0.0478(7) Uani d . 1 1 . .
    H H11A -0.3019 0.3860 0.3351 0.057 Uiso calc R 1 1 . .
    C C12 -0.3740(2) 0.27127(18) 0.33060(15) 0.0530(8) Uani d . 1 1 . .
    H H12A -0.4489 0.2883 0.3400 0.064 Uiso calc R 1 1 . .
    C C13 -0.3490(2) 0.18712(18) 0.32025(15) 0.0571(8) Uani d . 1 1 . .
    H H13A -0.4074 0.1473 0.3235 0.068 Uiso calc R 1 1 . .
    C C14 -0.2385(2) 0.16216(18) 0.30514(15) 0.0590(8) Uani d . 1 1 . .
    H H14A -0.2223 0.1055 0.2987 0.071 Uiso calc R 1 1 . .
    C C15 -0.1520(2) 0.22070(16) 0.29954(14) 0.0492(7) Uani d . 1 1 . .
    H H15A -0.0775 0.2041 0.2883 0.059 Uiso calc R 1 1 . .
    C C16 -0.0794(2) 0.55185(16) 0.16175(16) 0.0583(8) Uani d . 1 1 . .
    H H16A -0.0667 0.6065 0.1408 0.070 Uiso calc R 1 1 . .
    H H16B -0.1526 0.5538 0.1859 0.070 Uiso calc R 1 1 . .
    C C17 -0.0859(3) 0.48651(18) 0.10533(17) 0.0572(8) Uani d . 1 1 . .
    C C18 -0.2018(3) 0.4426(2) 0.01132(19) 0.0866(11) Uani d . 1 1 . .
    H H18A -0.2028 0.3837 0.0243 0.104 Uiso calc R 1 1 . .
    H H18B -0.1396 0.4514 -0.0215 0.104 Uiso calc R 1 1 . .
    C C19 -0.3146(4) 0.4671(3) -0.0204(2) 0.1339(17) Uani d . 1 1 . .
    H H19A -0.3283 0.4337 -0.0609 0.201 Uiso calc R 1 1 . .
    H H19B -0.3124 0.5255 -0.0330 0.201 Uiso calc R 1 1 . .
    H H19C -0.3753 0.4580 0.0125 0.201 Uiso calc R 1 1 . .
loop_
    _atom_site_aniso_label
    _atom_site_aniso_U_11
    _atom_site_aniso_U_22
    _atom_site_aniso_U_33
    _atom_site_aniso_U_12
    _atom_site_aniso_U_13
    _atom_site_aniso_U_23
    Cl 0.0436(4) 0.0759(5) 0.0863(6) 0.0071(4) -0.0079(4) 0.0128(5)
    O1 0.0566(12) 0.0455(11) 0.0863(15) -0.0094(10) -0.0137(12) 0.0259(12)
    N1 0.0422(13) 0.0448(13) 0.0601(15) 0.0010(11) -0.0036(11) 0.0165(14)
    C1 0.0543(18) 0.0535(18) 0.0527(17) 0.0112(15) 0.0052(16) 0.0014(17)
    N2 0.0385(12) 0.0426(13) 0.0549(15) -0.0003(11) -0.0041(11) 0.0109(13)
    O2 0.0703(14) 0.0519(12) 0.0701(14) 0.0005(11) -0.0086(13) -0.0037(12)
    C2 0.071(2) 0.0544(19) 0.0469(17) 0.0013(17) 0.0090(16) 0.0051(17)
    C3 0.065(2) 0.0460(18) 0.0441(18) -0.0032(15) -0.0114(16) 0.0000(15)
    O3 0.0931(17) 0.0774(16) 0.0982(18) 0.0382(14) 0.0138(16) -0.0003(16)
    C4 0.0440(16) 0.0420(16) 0.0491(17) -0.0059(13) -0.0125(14) -0.0014(15)
    C5 0.0380(15) 0.0440(16) 0.0442(15) -0.0095(12) -0.0039(13) -0.0002(15)
    C6 0.0453(16) 0.0393(16) 0.0404(16) -0.0041(13) -0.0033(13) 0.0008(13)
    C7 0.0386(14) 0.0437(15) 0.0446(16) 0.0019(14) -0.0038(13) 0.0015(15)
    C8 0.0428(16) 0.0414(16) 0.0676(19) -0.0053(14) -0.0091(15) 0.0080(16)
    C9 0.0451(16) 0.0377(15) 0.0628(19) -0.0017(13) -0.0007(16) 0.0104(16)
    C10 0.0382(15) 0.0425(16) 0.0444(16) -0.0019(13) 0.0037(13) 0.0046(14)
    C11 0.0470(16) 0.0405(15) 0.0560(17) 0.0049(14) 0.0008(15) 0.0019(16)
    C12 0.0389(16) 0.063(2) 0.0577(19) 0.0015(15) 0.0088(15) 0.0056(18)
    C13 0.0544(18) 0.0512(19) 0.066(2) -0.0127(16) -0.0039(18) 0.0034(17)
    C14 0.0554(18) 0.0421(16) 0.079(2) -0.0018(15) -0.0007(18) 0.0016(19)
    C15 0.0417(15) 0.0468(17) 0.0591(18) 0.0063(14) 0.0032(15) -0.0018(16)
    C16 0.0614(19) 0.0359(16) 0.078(2) 0.0010(15) -0.0115(18) 0.0153(18)
    C17 0.068(2) 0.0416(18) 0.062(2) 0.0019(17) 0.0100(19) 0.0162(19)
    C18 0.111(3) 0.067(2) 0.082(3) -0.014(2) 0.002(2) -0.013(2)
    C19 0.161(4) 0.118(4) 0.122(4) -0.023(3) -0.041(4) -0.019(3)
_geom_special_details
;
All e.s.d.'s (except the e.s.d. in the dihedral angle between two l.s. planes)
are estimated using the full covariance matrix. The cell e.s.d.'s are taken
into account individually in the estimation of e.s.d.'s in distances, angles
and torsion angles; correlations between e.s.d.'s in cell parameters are only
used when they are defined by crystal symmetry. An approximate (isotropic)
treatment of cell e.s.d.'s is used for estimating e.s.d.'s involving l.s.
planes.
;
loop_
    _geom_bond_atom_site_label_1
    _geom_bond_atom_site_label_2
    _geom_bond_site_symmetry_2
    _geom_bond_distance
    _geom_bond_publ_flag
    Cl C4 . 1.729(3) ?
    O1 C9 . 1.362(3) ?
    O1 C16 . 1.415(3) ?
    N1 C9 . 1.316(3) ?
    N1 N2 . 1.370(3) ?
    C1 C2 . 1.374(3) ?
    C1 C6 . 1.381(3) ?
    C1 H1B . 0.9300 ?
    N2 C7 . 1.351(3) ?
    N2 C10 . 1.440(3) ?
    O2 C17 . 1.333(3) ?
    O2 C18 . 1.444(3) ?
    C2 C3 . 1.391(4) ?
    C2 H2A . 0.9300 ?
    C3 C4 . 1.373(3) ?
    C3 H3A . 0.9300 ?
    O3 C17 . 1.188(3) ?
    C4 C5 . 1.374(3) ?
    C5 C6 . 1.394(3) ?
    C5 H5A . 0.9300 ?
    C6 C7 . 1.473(3) ?
    C7 C8 . 1.367(3) ?
    C8 C9 . 1.385(3) ?
    C8 H8A . 0.9300 ?
    C10 C11 . 1.370(3) ?
    C10 C15 . 1.379(3) ?
    C11 C12 . 1.378(3) ?
    C11 H11A . 0.9300 ?
    C12 C13 . 1.384(4) ?
    C12 H12A . 0.9300 ?
    C13 C14 . 1.375(3) ?
    C13 H13A . 0.9300 ?
    C14 C15 . 1.375(3) ?
    C14 H14A . 0.9300 ?
    C15 H15A . 0.9300 ?
    C16 C17 . 1.508(4) ?
    C16 H16A . 0.9700 ?
    C16 H16B . 0.9700 ?
    C18 C19 . 1.498(4) ?
    C18 H18A . 0.9700 ?
    C18 H18B . 0.9700 ?
    C19 H19A . 0.9600 ?
    C19 H19B . 0.9600 ?
    C19 H19C . 0.9600 ?
loop_
    _geom_angle_atom_site_label_1
    _geom_angle_atom_site_label_2
    _geom_angle_atom_site_label_3
    _geom_angle_site_symmetry_1
    _geom_angle_site_symmetry_3
    _geom_angle
    _geom_angle_publ_flag
    C9 O1 C16 . . 115.3(2) ?
    C9 N1 N2 . . 103.0(2) ?
    C2 C1 C6 . . 120.6(3) ?
    C2 C1 H1B . . 119.7 ?
    C6 C1 H1B . . 119.7 ?
    C7 N2 N1 . . 112.3(2) ?
    C7 N2 C10 . . 130.2(2) ?
    N1 N2 C10 . . 117.04(19) ?
    C17 O2 C18 . . 116.7(3) ?
    C1 C2 C3 . . 120.4(3) ?
    C1 C2 H2A . . 119.8 ?
    C3 C2 H2A . . 119.8 ?
    C4 C3 C2 . . 118.9(3) ?
    C4 C3 H3A . . 120.5 ?
    C2 C3 H3A . . 120.5 ?
    C3 C4 C5 . . 121.0(2) ?
    C3 C4 Cl . . 119.5(2) ?
    C5 C4 Cl . . 119.5(2) ?
    C4 C5 C6 . . 120.1(2) ?
    C4 C5 H5A . . 119.9 ?
    C6 C5 H5A . . 119.9 ?
    C1 C6 C5 . . 118.9(2) ?
    C1 C6 C7 . . 122.4(2) ?
    C5 C6 C7 . . 118.7(2) ?
    N2 C7 C8 . . 106.6(2) ?
    N2 C7 C6 . . 124.7(2) ?
    C8 C7 C6 . . 128.7(2) ?
    C7 C8 C9 . . 104.6(2) ?
    C7 C8 H8A . . 127.7 ?
    C9 C8 H8A . . 127.7 ?
    N1 C9 O1 . . 122.1(2) ?
    N1 C9 C8 . . 113.6(2) ?
    O1 C9 C8 . . 124.3(2) ?
    C11 C10 C15 . . 120.9(2) ?
    C11 C10 N2 . . 119.3(2) ?
    C15 C10 N2 . . 119.7(2) ?
    C10 C11 C12 . . 120.0(3) ?
    C10 C11 H11A . . 120.0 ?
    C12 C11 H11A . . 120.0 ?
    C11 C12 C13 . . 119.3(3) ?
    C11 C12 H12A . . 120.3 ?
    C13 C12 H12A . . 120.3 ?
    C14 C13 C12 . . 120.3(3) ?
    C14 C13 H13A . . 119.8 ?
    C12 C13 H13A . . 119.8 ?
    C15 C14 C13 . . 120.2(3) ?
    C15 C14 H14A . . 119.9 ?
    C13 C14 H14A . . 119.9 ?
    C14 C15 C10 . . 119.2(2) ?
    C14 C15 H15A . . 120.4 ?
    C10 C15 H15A . . 120.4 ?
    O1 C16 C17 . . 113.1(2) ?
    O1 C16 H16A . . 109.0 ?
    C17 C16 H16A . . 109.0 ?
    O1 C16 H16B . . 109.0 ?
    C17 C16 H16B . . 109.0 ?
    H16A C16 H16B . . 107.8 ?
    O3 C17 O2 . . 125.8(3) ?
    O3 C17 C16 . . 125.1(3) ?
    O2 C17 C16 . . 109.1(3) ?
    O2 C18 C19 . . 107.1(3) ?
    O2 C18 H18A . . 110.3 ?
    C19 C18 H18A . . 110.3 ?
    O2 C18 H18B . . 110.3 ?
    C19 C18 H18B . . 110.3 ?
    H18A C18 H18B . . 108.5 ?
    C18 C19 H19A . . 109.5 ?
    C18 C19 H19B . . 109.5 ?
    H19A C19 H19B . . 109.5 ?
    C18 C19 H19C . . 109.5 ?
    H19A C19 H19C . . 109.5 ?
    H19B C19 H19C . . 109.5 ?
loop_
    _geom_torsion_atom_site_label_1
    _geom_torsion_atom_site_label_2
    _geom_torsion_atom_site_label_3
    _geom_torsion_atom_site_label_4
    _geom_torsion_site_symmetry_1
    _geom_torsion_site_symmetry_2
    _geom_torsion_site_symmetry_3
    _geom_torsion_site_symmetry_4
    _geom_torsion
    _geom_torsion_publ_flag
    C9 N1 N2 C7 . . . . -0.1(3) ?
    C9 N1 N2 C10 . . . . -172.7(2) ?
    C6 C1 C2 C3 . . . . 0.2(4) ?
    C1 C2 C3 C4 . . . . -1.3(4) ?
    C2 C3 C4 C5 . . . . 2.0(4) ?
    C2 C3 C4 Cl . . . . -176.5(2) ?
    C3 C4 C5 C6 . . . . -1.6(4) ?
    Cl C4 C5 C6 . . . . 176.93(19) ?
    C2 C1 C6 C5 . . . . 0.2(4) ?
    C2 C1 C6 C7 . . . . -179.0(2) ?
    C4 C5 C6 C1 . . . . 0.4(4) ?
    C4 C5 C6 C7 . . . . 179.7(2) ?
    N1 N2 C7 C8 . . . . 1.0(3) ?
    C10 N2 C7 C8 . . . . 172.4(2) ?
    N1 N2 C7 C6 . . . . -178.9(2) ?
    C10 N2 C7 C6 . . . . -7.6(4) ?
    C1 C6 C7 N2 . . . . -45.5(4) ?
    C5 C6 C7 N2 . . . . 135.3(3) ?
    C1 C6 C7 C8 . . . . 134.5(3) ?
    C5 C6 C7 C8 . . . . -44.7(4) ?
    N2 C7 C8 C9 . . . . -1.5(3) ?
    C6 C7 C8 C9 . . . . 178.5(2) ?
    N2 N1 C9 O1 . . . . 178.1(2) ?
    N2 N1 C9 C8 . . . . -0.9(3) ?
    C16 O1 C9 N1 . . . . -8.7(4) ?
    C16 O1 C9 C8 . . . . 170.3(3) ?
    C7 C8 C9 N1 . . . . 1.6(3) ?
    C7 C8 C9 O1 . . . . -177.5(2) ?
    C7 N2 C10 C11 . . . . 134.0(3) ?
    N1 N2 C10 C11 . . . . -55.0(3) ?
    C7 N2 C10 C15 . . . . -49.0(4) ?
    N1 N2 C10 C15 . . . . 122.0(3) ?
    C15 C10 C11 C12 . . . . -1.1(4) ?
    N2 C10 C11 C12 . . . . 175.8(2) ?
    C10 C11 C12 C13 . . . . 2.0(4) ?
    C11 C12 C13 C14 . . . . -1.1(5) ?
    C12 C13 C14 C15 . . . . -0.6(5) ?
    C13 C14 C15 C10 . . . . 1.4(4) ?
    C11 C10 C15 C14 . . . . -0.6(5) ?
    N2 C10 C15 C14 . . . . -177.5(2) ?
    C9 O1 C16 C17 . . . . -70.7(3) ?
    C18 O2 C17 O3 . . . . -3.6(4) ?
    C18 O2 C17 C16 . . . . 174.0(2) ?
    O1 C16 C17 O3 . . . . -16.5(4) ?
    O1 C16 C17 O2 . . . . 165.9(2) ?
    C17 O2 C18 C19 . . . . -175.9(3) ?
data_global
_journal_date_recd_electronic     2011-11-13
_journal_date_accepted     2011-12-08
_journal_name_full     'Acta Crystallographica, Section E'
_journal_year     2012
_journal_volume     68
_journal_issue      1
_journal_page_first     o123
_journal_page_last     o123
_journal_paper_category     QO
_journal_paper_doi     10.1107/S1600536811052937
_journal_coeditor_code     EZ2274
_publ_contact_author_name     'Xiao-Li Yang'
_publ_contact_author_address
;
Jinling Institute of Technology,
Nanjing 210009
People's Republic of China
;
_publ_contact_author_email     'yangxl@jit.edu.cn'
_publ_contact_author_fax     '86-25-84057093'
_publ_contact_author_phone     '86-25-84057093'
_publ_section_title
;
Ethyl 2-{[5-(3-chlorophenyl)-1-phenyl-1<i>H</i>-pyrazol-3-yl]oxy}acetate
;
loop_
    _publ_author_name
    _publ_author_address
    'Xiao-Li Yang'
;
Department of Applied Chemistry
College of Science
Nanjing University of Technology
Nanjing 210009
People's Republic of China
;
