# Supplementary material for: Ethyl 2-{[5-(3-chloro­phen­yl)-1-phenyl-1H-pyrazol-3-yl]­oxy}acetate
Source: Acta Crystallogr Sect E Struct Rep Online. 2011 Dec 14;68(Pt 1):o123. doi: 10.1107/S1600536811052937 (PMC3254470; doi:10.1107/S1600536811052937)
Supplement: Supplementary file 2 [file e-68-0o123-Isup2.hkl]

# 
# h,k,l, Fc-squared, Fo-squared, sigma(Fo-squared) and status flag 
# 
data_I
_shelx_title '  X520 in P b c a' 
_shelx_refln_list_code          4 
_shelx_F_calc_maximum      322.99 
_exptl_crystal_F_000      1488.00 
_reflns_d_resolution_high  0.8279 
 
loop_ 
 _symmetry_equiv_pos_as_xyz 
 'x, y, z' 
 '-x+1/2, -y, z+1/2' 
 'x+1/2, -y+1/2, -z' 
 '-x, y+1/2, -z+1/2' 
 '-x, -y, -z' 
 'x-1/2, y, -z-1/2' 
 '-x-1/2, y-1/2, z' 
 'x, -y-1/2, z-1/2' 
 
_cell_length_a    11.6158 
_cell_length_b    15.9119 
_cell_length_c    19.3020 
_cell_angle_alpha  90.000 
_cell_angle_beta   90.000 
_cell_angle_gamma  90.000 
 
_shelx_F_squared_multiplier     1.000 
 
loop_ 
 _refln_index_h 
 _refln_index_k 
 _refln_index_l 
 _refln_F_squared_calc 
 _refln_F_squared_meas 
 _refln_F_squared_sigma 
 _refln_observed_status 
   2   0   0     1371.39     1360.46     26.94 o 
   4   0   0     2428.19     2212.60     50.69 o 
   6   0   0    11463.89    11620.95    136.06 o 
   8   0   0      408.73      330.60     62.15 o 
  10   0   0        3.29       46.60     46.60 o 
  12   0   0      836.85      845.61     78.18 o 
  14   0   0      679.52      765.26     87.11 o 
   2   1   0      675.56      635.78     22.39 o 
   4   1   0     1047.95     1001.19     32.53 o 
   6   1   0     9621.92     9729.94    121.04 o 
   8   1   0      481.39      398.14     35.91 o 
  10   1   0       18.72       54.45     33.22 o 
  12   1   0       75.75       87.48     48.92 o 
   0   2   0     8693.20     8765.13    228.87 o 
   2   2   0    22064.16    22643.07    433.85 o 
   6   2   0      636.16      704.51     33.12 o 
   8   2   0       73.16       75.04     22.25 o 
  10   2   0     3812.52     3557.39    101.27 o 
  12   2   0      130.30      188.26     42.97 o 
   4   3   0        1.29        5.41     11.39 o 
   6   3   0      717.99      616.26     40.54 o 
   8   3   0      284.53      380.04     31.80 o 
  10   3   0      432.90      431.81     43.45 o 
  12   3   0      204.67      239.98     38.24 o 
   0   4   0    40157.14    40178.28    651.22 o 
   2   4   0      169.13      178.80     16.70 o 
   4   4   0      157.87      126.00     19.64 o 
   6   4   0     4229.59     4390.69     79.59 o 
   8   4   0      180.22      180.34     30.31 o 
  10   4   0      119.10      123.74     37.35 o 
  12   4   0       27.72        9.69     38.26 o 
   4   5   0       71.07       57.08     17.24 o 
   6   5   0     1184.81     1169.21     46.70 o 
   8   5   0       84.91      131.74     24.98 o 
  10   5   0      421.59      372.56     47.22 o 
  12   5   0      825.42      748.08     60.16 o 
   0   6   0    11841.71    11680.71    119.44 o 
   4   6   0      574.93      527.11     32.76 o 
   6   6   0     1635.09     1646.12     55.66 o 
   8   6   0       21.92       19.34     29.45 o 
  10   6   0      540.30      537.63     50.24 o 
  12   6   0       35.95       28.40     38.90 o 
   2   7   0     1327.94     1290.23     43.27 o 
   4   7   0      428.51      451.19     30.92 o 
   6   7   0      354.30      294.94     32.84 o 
   8   7   0     1289.30     1329.68     62.06 o 
  10   7   0      791.50      931.64     61.35 o 
  12   7   0        7.69       56.17     40.12 o 
   0   8   0    21701.11    22662.25    179.37 o 
   2   8   0       34.71       79.33     20.68 o 
   4   8   0     1280.84     1326.06     51.07 o 
   6   8   0      614.97      601.59     40.24 o 
   8   8   0      178.14      173.57     41.16 o 
  10   8   0      463.69      372.50     52.56 o 
  12   8   0       16.34       99.56     36.47 o 
   2   9   0        2.29       13.32     19.21 o 
   4   9   0      650.35      624.27     43.21 o 
   6   9   0      370.67      329.41     39.60 o 
   8   9   0      268.42      203.56     42.31 o 
  10   9   0      248.40      259.25     49.02 o 
  12   9   0       31.77       88.30     43.10 o 
   0  10   0       93.59       19.28     74.73 o 
   2  10   0     1878.09     2020.58     64.82 o 
   4  10   0     1411.52     1405.22     60.34 o 
   6  10   0      527.83      474.48     46.78 o 
   8  10   0      485.61      540.96     51.76 o 
  10  10   0      218.62      186.59     48.28 o 
   2  11   0      143.38      107.40     40.14 o 
   4  11   0      259.40      362.63     44.53 o 
   6  11   0      147.87      164.13     42.19 o 
   8  11   0      175.52      225.77     45.55 o 
  10  11   0      249.44       89.16     49.39 o 
   0  12   0      942.21      894.37     61.95 o 
   2  12   0     2890.19     2901.74     86.58 o 
   4  12   0     1032.45     1113.06     62.98 o 
   6  12   0      317.92      249.54     47.30 o 
   8  12   0        2.76       42.75     42.75 o 
  10  12   0      198.00      217.33     51.93 o 
   2  13   0      744.45      722.71     63.70 o 
   4  13   0      136.40       76.68     44.27 o 
   6  13   0        0.69       22.29     38.10 o 
   8  13   0      261.29      176.34     52.00 o 
  10  13   0       49.43       77.80     41.03 o 
   0  14   0      195.62      262.48     43.59 o 
   2  14   0        2.10       18.72     44.29 o 
   4  14   0        9.90       98.97     40.53 o 
   6  14   0      308.51      220.87     53.69 o 
   8  14   0      150.28      167.76     50.70 o 
   2  15   0      124.09      121.13     44.57 o 
   4  15   0      354.96      321.50     58.48 o 
   6  15   0       21.96      130.30     40.27 o 
   8  15   0       17.07       24.52     47.66 o 
   0  16   0      190.20      147.13     46.79 o 
   2  16   0       32.69       66.81     46.23 o 
   4  16   0      836.70      727.16     66.53 o 
   6  16   0      109.15       74.58     48.57 o 
   2  17   0      209.36      240.39     50.61 o 
   4  17   0        2.46       21.76     50.38 o 
   6  17   0       12.84       21.69     46.11 o 
   0  18   0      264.55      362.78     55.25 o 
   2  18   0      393.14      377.01     61.13 o 
   4  18   0        3.52       48.07     48.07 o 
   3   1   1      301.71      290.71     16.13 o 
   4   1   1      648.82      692.73     97.55 o 
   5   1   1     3164.34     3398.61    472.87 o 
   6   1   1      381.41      507.33     64.53 o 
   7   1   1      962.49      990.72     32.86 o 
   8   1   1      910.16      883.22     34.40 o 
   9   1   1      153.86      164.31     24.82 o 
  10   1   1      295.66      268.49     32.17 o 
  11   1   1      195.00      193.80     34.91 o 
  12   1   1      334.02      347.40     57.82 o 
  13   1   1       17.98       19.96     58.56 o 
   0   2   1     9187.83     9635.22    219.95 o 
   3   2   1      694.03      641.25     17.52 o 
   4   2   1      594.02      553.78     29.02 o 
   5   2   1     3577.44     3777.02    341.47 o 
   6   2   1      965.65     1015.62     67.71 o 
   7   2   1      253.76      258.60     19.99 o 
   8   2   1      869.71      908.96    115.73 o 
   9   2   1      137.20      158.51     23.33 o 
  10   2   1     1929.82     1908.43    145.05 o 
  11   2   1      104.68       98.51     29.27 o 
  12   2   1       14.66       14.91     35.34 o 
  13   2   1      153.64       78.02     65.04 o 
   1   3   1    25377.28    25578.98    619.04 o 
   3   3   1      459.46      509.95     16.21 o 
   4   3   1      687.01      678.21     19.87 o 
   5   3   1       65.28       79.82     12.37 o 
   6   3   1       13.63       35.90     13.42 o 
   7   3   1     2017.83     1889.70     98.19 o 
   8   3   1       91.21      103.19     18.40 o 
   9   3   1      114.82       40.63     22.00 o 
  10   3   1      623.43      534.31     50.43 o 
  11   3   1       25.72       31.12     33.06 o 
  12   3   1      162.17      182.70     29.11 o 
  13   3   1       96.57       70.93     29.40 o 
   1   4   1    28412.22    26804.67    408.33 o 
   2   4   1      346.61      356.64     13.35 o 
   3   4   1       12.16       12.38      8.27 o 
   4   4   1     4793.00     4893.89     51.68 o 
   5   4   1     2464.70     2516.68     43.64 o 
   6   4   1        9.88        2.13     15.53 o 
   7   4   1      362.66      373.57     22.51 o 
   8   4   1     1995.28     1921.13    109.05 o 
   9   4   1      456.73      458.08     30.06 o 
  10   4   1      783.55      754.84     70.55 o 
  11   4   1        1.45       10.29     53.10 o 
  12   4   1        1.69       21.13     24.41 o 
  13   4   1      145.78       88.99     27.16 o 
   1   5   1      216.91      220.35     12.77 o 
   2   5   1     3815.92     3925.58     43.48 o 
   3   5   1       20.26       33.70      9.53 o 
   4   5   1      809.37      912.06     41.66 o 
   5   5   1       40.25       45.82     13.06 o 
   6   5   1     1222.13     1243.14     38.01 o 
   7   5   1     1896.45     1939.95     43.79 o 
   8   5   1        0.07       10.40     18.21 o 
   9   5   1       65.50        2.50     25.59 o 
  10   5   1      232.43      185.82     30.43 o 
  11   5   1       53.58       59.04     26.77 o 
  12   5   1      113.94       74.67     30.34 o 
  13   5   1       18.98       30.25     30.25 o 
   0   6   1      101.69       81.30     11.88 o 
   1   6   1       21.21        6.49      9.95 o 
   2   6   1      156.36      208.50     14.32 o 
   3   6   1        0.81        6.43     10.58 o 
   4   6   1       69.04       92.56     14.52 o 
   5   6   1       18.34       43.63     14.26 o 
   6   6   1       12.67        8.02     14.98 o 
   7   6   1       81.49      117.05     34.43 o 
   8   6   1      307.83      319.90     39.05 o 
   9   6   1      357.77      320.84     28.21 o 
  10   6   1      109.51      121.84     25.62 o 
  11   6   1        0.07        9.37     26.57 o 
  12   6   1        0.22       20.22     26.29 o 
  13   6   1       51.52       55.86     58.23 o 
   1   7   1      653.97      655.89     43.66 o 
   2   7   1     1033.07     1117.95     43.85 o 
   3   7   1      250.30      264.02     18.19 o 
   4   7   1      289.12      331.43     19.70 o 
   5   7   1        4.28       22.88     26.40 o 
   6   7   1       94.89      100.43     35.21 o 
   7   7   1       82.72       48.54     19.44 o 
   8   7   1       13.76       18.04     20.30 o 
   9   7   1       25.53       21.62     22.24 o 
  10   7   1      681.70      637.03     38.11 o 
  11   7   1      237.68      285.62     31.66 o 
  12   7   1       25.32       36.44     33.99 o 
  13   7   1       13.35       15.62     27.87 o 
   0   8   1     1905.99     1900.68     55.04 o 
   1   8   1      307.04      289.72     18.12 o 
   2   8   1       12.11       37.08     12.00 o 
   3   8   1      144.05      163.87     36.05 o 
   4   8   1      171.26      195.15     46.12 o 
   5   8   1      824.71      853.51     31.76 o 
   6   8   1      135.31      138.15     25.72 o 
   7   8   1       44.94       47.75     19.53 o 
   8   8   1      113.82       98.62     26.47 o 
   9   8   1       62.10      104.26     24.02 o 
  10   8   1       36.21       31.56     47.85 o 
  11   8   1       19.72       39.08     28.67 o 
  12   8   1        5.97        2.61     35.17 o 
   1   9   1      303.99      332.70     20.76 o 
   2   9   1        0.57       16.46     14.71 o 
   3   9   1     3770.46     3828.37     58.95 o 
   4   9   1       72.43       85.97     17.92 o 
   5   9   1      922.91      901.94     66.41 o 
   6   9   1      324.53      282.54     26.60 o 
   7   9   1       18.23       29.86     23.78 o 
   8   9   1      236.61      205.04     29.88 o 
   9   9   1      286.27      242.82     44.17 o 
  10   9   1        9.44       21.60     25.45 o 
  11   9   1      448.02      429.63     39.23 o 
  12   9   1      258.32      289.14     59.51 o 
   0  10   1      771.18      805.28     29.04 o 
   1  10   1      769.16      694.90     51.65 o 
   2  10   1        1.01       20.23     16.03 o 
   3  10   1        0.13        5.45     18.13 o 
   4  10   1      368.01      357.36     26.98 o 
   5  10   1     2347.12     2482.78     54.98 o 
   6  10   1      425.58      442.07     31.48 o 
   7  10   1      138.29      153.76     27.87 o 
   8  10   1      239.97      231.01     32.20 o 
   9  10   1      104.01       68.49     31.70 o 
  10  10   1       60.87       82.40     29.24 o 
  11  10   1        1.60       25.21     38.34 o 
   1  11   1      465.88      411.33     26.28 o 
   2  11   1       30.08        0.38     25.37 o 
   3  11   1       53.01       62.36     20.05 o 
   4  11   1      487.67      474.65     44.49 o 
   5  11   1      359.98      272.57     35.47 o 
   6  11   1        1.83        4.20     22.96 o 
   7  11   1      140.20      108.96     52.13 o 
   8  11   1      700.70      678.69     40.13 o 
   9  11   1        0.64       37.47     25.65 o 
  10  11   1        4.10       31.22     31.22 o 
  11  11   1      471.64      557.00     83.65 o 
   0  12   1      625.65      686.68     53.58 o 
   1  12   1       55.45       43.70     51.11 o 
   2  12   1      268.39      270.47     29.07 o 
   3  12   1      223.52      223.22     27.25 o 
   4  12   1      472.84      507.21     78.67 o 
   5  12   1      736.86      704.68     82.43 o 
   6  12   1       57.46       83.87     26.83 o 
   7  12   1      146.81      147.50     28.12 o 
   8  12   1      234.07      243.23     33.17 o 
   9  12   1      113.72      106.28     31.97 o 
  10  12   1        1.55        7.25     74.68 o 
   1  13   1      413.08      417.21     32.40 o 
   2  13   1      111.06      129.00     37.95 o 
   3  13   1      129.10      119.86     28.86 o 
   4  13   1      498.48      496.38     38.08 o 
   5  13   1        8.93       51.01     28.39 o 
   6  13   1       18.38       21.83     32.13 o 
   7  13   1       86.72      155.30     30.46 o 
   8  13   1       54.68       69.63     37.91 o 
   9  13   1        1.24       33.75     33.75 o 
  10  13   1       55.05      125.68     49.83 o 
   0  14   1      162.28      148.46     28.44 o 
   1  14   1       14.67       18.96     32.61 o 
   2  14   1        2.29       25.38     26.38 o 
   3  14   1        0.04       22.91     28.76 o 
   4  14   1       70.92       69.02     31.94 o 
   5  14   1      114.00      132.31     32.32 o 
   6  14   1       10.27       72.74     46.45 o 
   7  14   1        0.09       17.61     28.26 o 
   8  14   1        5.01       33.03     32.46 o 
   9  14   1       65.66       92.86     31.40 o 
   1  15   1       10.09       23.50     27.07 o 
   2  15   1     1059.71      991.44     49.05 o 
   3  15   1      390.63      451.38     59.41 o 
   4  15   1      416.49      412.48     39.91 o 
   5  15   1       90.76       42.12     33.61 o 
   6  15   1       91.45      138.05     31.48 o 
   7  15   1      145.13      157.30     39.48 o 
   8  15   1        8.63       16.32     32.90 o 
   0  16   1     1155.43     1057.27     50.91 o 
   1  16   1      107.08       96.57     32.69 o 
   2  16   1      171.06      195.76     56.79 o 
   3  16   1      292.10      299.11     39.12 o 
   4  16   1       80.89      125.78     34.41 o 
   5  16   1       14.13       12.82     32.90 o 
   6  16   1       15.20       32.72     32.52 o 
   7  16   1        0.00        2.09     30.74 o 
   1  17   1       12.72       26.95     32.37 o 
   2  17   1       65.09       91.12     34.53 o 
   3  17   1       29.53       30.17     35.62 o 
   4  17   1       34.29        5.90     81.87 o 
   5  17   1       39.48       47.93     36.27 o 
   6  17   1        1.54       25.04     33.84 o 
   0  18   1      521.19      383.59     44.12 o 
   1  18   1        1.28       37.76     31.81 o 
   2  18   1       63.92        4.53     40.26 o 
   3  18   1        0.55       19.69     56.91 o 
   4  18   1        7.63       71.15     29.97 o 
   1  19   1       49.36       51.02     34.18 o 
   0   0   2    13332.06    13423.27    252.83 o 
   1   0   2    13037.67    11107.85    251.20 o 
   4   0   2      520.45      498.51     42.60 o 
   5   0   2       15.58        0.07     12.15 o 
   6   0   2     1785.67     1795.02    150.54 o 
   7   0   2     1648.64     1916.54    424.86 o 
   8   0   2     1612.08     1731.66     90.23 o 
   9   0   2       87.44       69.79     29.01 o 
  10   0   2      414.27      401.47     36.95 o 
  11   0   2      254.25      291.02     38.39 o 
  12   0   2      241.71      244.99     50.65 o 
  13   0   2       46.95      148.73     38.61 o 
   4   1   2       44.68       48.41     10.08 o 
   5   1   2     2337.07     2524.20    369.95 o 
   6   1   2      452.88      457.65     22.18 o 
   7   1   2     5495.84     6195.42    968.76 o 
   8   1   2       21.15        6.81     19.94 o 
   9   1   2      110.52      148.36     35.90 o 
  10   1   2      192.87      234.57     38.88 o 
  11   1   2     1605.75     1649.61     59.22 o 
  12   1   2       25.48       28.98     29.84 o 
  13   1   2        8.99        7.43     31.80 o 
   1   2   2     1450.69     1592.36    126.18 o 
   2   2   2    47082.58    50128.07   4933.50 o 
   3   2   2     2175.35     2378.22    294.50 o 
   4   2   2     3396.38     3499.83    381.98 o 
   5   2   2       69.40       53.61     12.27 o 
   6   2   2      125.90      167.31     45.99 o 
   7   2   2      100.30       97.08     21.27 o 
   8   2   2      786.66      854.61    176.24 o 
   9   2   2      769.61      752.62     79.14 o 
  10   2   2       85.05      104.76     25.72 o 
  11   2   2        2.96       45.55     26.39 o 
  12   2   2       59.39       34.77     30.52 o 
  13   2   2       29.51       55.92     31.28 o 
   1   3   2        0.36       11.52      7.99 o 
   2   3   2     1148.13     1199.83     35.45 o 
   3   3   2      138.38      138.91     18.80 o 
   4   3   2       85.64       69.15     10.35 o 
   5   3   2     7584.70     7706.70    544.70 o 
   6   3   2     3036.50     3121.98    139.79 o 
   7   3   2       38.26       59.18     34.53 o 
   8   3   2      323.71      320.82     24.16 o 
   9   3   2       75.05       45.39     58.52 o 
  10   3   2      295.95      323.58     77.72 o 
  11   3   2       90.19      132.58     26.75 o 
  12   3   2      140.96      142.60     32.47 o 
  13   3   2        1.62       36.76     25.34 o 
   2   4   2      905.94      910.54     20.93 o 
   3   4   2     1273.05     1271.49     39.47 o 
   4   4   2      111.52      103.44     12.65 o 
   5   4   2     1420.44     1347.92     44.59 o 
   6   4   2     1642.83     1676.91     81.11 o 
   7   4   2       78.04       85.14     18.15 o 
   8   4   2      608.47      648.55     30.32 o 
   9   4   2     2499.45     2549.84     94.95 o 
  10   4   2       65.67       77.00     25.32 o 
  11   4   2       30.28       53.92     24.50 o 
  12   4   2        3.15        3.64     24.96 o 
  13   4   2       51.01       62.83     28.12 o 
   1   5   2      929.02      873.81     45.48 o 
   2   5   2       82.32       92.57     10.69 o 
   3   5   2     7745.29     7931.57     66.00 o 
   4   5   2       67.56       46.13     12.88 o 
   5   5   2       11.11       19.17     12.68 o 
   6   5   2        1.98       10.20     13.44 o 
   7   5   2      224.76      245.72     20.15 o 
   8   5   2      953.97      960.28     34.79 o 
   9   5   2      245.07      245.23     24.22 o 
  10   5   2      499.26      419.74     33.12 o 
  11   5   2      185.19      178.34     30.72 o 
  12   5   2       10.45        3.85     27.68 o 
  13   5   2      188.44      218.65     50.43 o 
   0   6   2       51.16       73.54     10.43 o 
   1   6   2      498.39      455.70     20.29 o 
   2   6   2      141.73      153.49     13.00 o 
   3   6   2     3368.51     3518.27     85.70 o 
   4   6   2     8317.84     8851.14    142.85 o 
   5   6   2     5465.57     6015.34    160.95 o 
   6   6   2        0.06        1.38     16.46 o 
   7   6   2       32.18       13.05     31.20 o 
   8   6   2       10.91       17.24     19.90 o 
   9   6   2      574.32      619.81     51.75 o 
  10   6   2        6.80        9.09     39.49 o 
  11   6   2       70.32       60.73     28.24 o 
  12   6   2        2.69        8.50     29.15 o 
  13   6   2      181.52      113.56     33.24 o 
   1   7   2     1087.90     1072.69     26.76 o 
   2   7   2      758.31      728.60     28.06 o 
   3   7   2     4639.22     4433.88    246.21 o 
   4   7   2       69.10       70.69     15.45 o 
   5   7   2      161.15      174.19     19.88 o 
   6   7   2      178.15      148.24     18.75 o 
   7   7   2     1476.13     1546.01     59.81 o 
   8   7   2      185.48      199.64     45.63 o 
   9   7   2       13.68        7.58     22.92 o 
  10   7   2       40.51       74.35     26.80 o 
  11   7   2      303.95      320.37     34.34 o 
  12   7   2      287.88      272.70     34.86 o 
   0   8   2      470.38      601.99     42.27 o 
   1   8   2       73.70       58.31     14.04 o 
   2   8   2       49.39       62.09     14.73 o 
   3   8   2     4623.95     4750.67     94.96 o 
   4   8   2      134.08      180.40     41.86 o 
   5   8   2       22.48        8.43     18.06 o 
   6   8   2      317.68      311.18     25.70 o 
   7   8   2      493.51      492.57     31.50 o 
   8   8   2      190.72      212.77     26.21 o 
   9   8   2      244.41      232.39     37.88 o 
  10   8   2       28.07       18.23     26.38 o 
  11   8   2      202.20      215.70     46.95 o 
  12   8   2        6.75       31.28     31.28 o 
   1   9   2      403.75      356.45     24.87 o 
   2   9   2        0.23       19.76     13.94 o 
   3   9   2      124.10      155.55     20.76 o 
   4   9   2      508.77      527.93     27.37 o 
   5   9   2       54.95       70.84     21.30 o 
   6   9   2       72.18       76.76     20.99 o 
   7   9   2      990.00     1009.10     41.34 o 
   8   9   2        0.16        6.50     23.21 o 
   9   9   2      174.40      124.21     48.52 o 
  10   9   2       14.91       17.52     29.24 o 
  11   9   2       95.99       95.09     32.03 o 
  12   9   2       51.42       41.52     33.15 o 
   0  10   2     2585.78     2606.35    123.41 o 
   1  10   2      431.79      433.14     24.73 o 
   2  10   2      665.62      705.42     30.45 o 
   3  10   2       24.17        7.22     18.48 o 
   4  10   2       50.14       19.16     60.95 o 
   5  10   2      154.38      139.11     24.68 o 
   6  10   2       49.85       75.04     21.58 o 
   7  10   2       90.52       53.47     26.68 o 
   8  10   2       83.76       96.33     27.29 o 
   9  10   2        3.71       27.67     27.67 o 
  10  10   2       49.85       26.37     29.13 o 
  11  10   2        8.00        6.93     30.40 o 
   1  11   2      980.65     1095.85     72.87 o 
   2  11   2      434.50      415.77     27.45 o 
   3  11   2        0.58       14.82     24.26 o 
   4  11   2       80.37       74.23     23.37 o 
   5  11   2      923.84      892.28     89.91 o 
   6  11   2      405.47      347.84     32.42 o 
   7  11   2      429.46      429.35     35.55 o 
   8  11   2      203.95      238.20     42.96 o 
   9  11   2        0.25       25.11     62.34 o 
  10  11   2       43.66       56.38     31.26 o 
  11  11   2        4.32       67.62     31.79 o 
   0  12   2      347.09      330.09     37.17 o 
   1  12   2       89.36       97.97     23.16 o 
   2  12   2      937.99      983.18     65.67 o 
   3  12   2      549.43      568.78     35.85 o 
   4  12   2       13.21       23.44     23.79 o 
   5  12   2     1084.08     1118.21     45.26 o 
   6  12   2      420.77      402.95     43.72 o 
   7  12   2       35.20       16.20     28.69 o 
   8  12   2        3.32       27.61     29.75 o 
   9  12   2       16.76       62.53     36.97 o 
  10  12   2        5.34        3.11     29.89 o 
   1  13   2     2248.07     2220.89     73.79 o 
   2  13   2      318.33      379.98     47.64 o 
   3  13   2     1421.38     1365.19     78.57 o 
   4  13   2      141.68      133.50     28.99 o 
   5  13   2       20.00       26.95     27.50 o 
   6  13   2      149.78      126.33     31.04 o 
   7  13   2        0.18       29.21     29.90 o 
   8  13   2        3.41       17.09     35.50 o 
   9  13   2       18.52       30.66     30.66 o 
  10  13   2        5.61       13.83     33.38 o 
   0  14   2       68.53       71.56     28.26 o 
   1  14   2       73.08      121.14     32.82 o 
   2  14   2       42.03       51.54     28.22 o 
   3  14   2      369.20      354.85     37.06 o 
   4  14   2     1407.01     1434.22     55.54 o 
   5  14   2      427.79      374.46     51.59 o 
   6  14   2      398.35      374.95     52.01 o 
   7  14   2      174.80      106.79     37.74 o 
   8  14   2       18.59       29.33     31.90 o 
   9  14   2       63.19      108.69     30.99 o 
   1  15   2        0.51       44.50     44.50 o 
   2  15   2      246.66      254.13     65.53 o 
   3  15   2      245.33      229.98     51.56 o 
   4  15   2        0.00       10.97     29.54 o 
   5  15   2      331.15      298.20     39.51 o 
   6  15   2        1.88       13.03     31.23 o 
   7  15   2      428.97      341.50     40.89 o 
   8  15   2        2.41        6.23     30.46 o 
   0  16   2       10.78        1.86     28.75 o 
   1  16   2       38.46       54.67     30.62 o 
   2  16   2       38.05       66.23     31.86 o 
   3  16   2      199.12      115.59     51.22 o 
   4  16   2      120.09      137.67     35.42 o 
   5  16   2       67.67      130.99     31.59 o 
   6  16   2      287.39      308.22     43.19 o 
   7  16   2        0.11       32.92     32.92 o 
   1  17   2        5.74       19.35     31.69 o 
   2  17   2       10.84       44.05     33.11 o 
   3  17   2       37.16       12.69     60.41 o 
   4  17   2        1.09       27.38     54.03 o 
   5  17   2       19.58       15.62     34.30 o 
   6  17   2       44.07       56.50     41.72 o 
   0  18   2      101.56      121.81     33.15 o 
   1  18   2       93.25      108.99     34.77 o 
   2  18   2      135.97      114.84     37.55 o 
   3  18   2       10.37       11.03     33.49 o 
   4  18   2       86.46       72.19     37.35 o 
   1  19   2       90.26       53.81     35.03 o 
   1   1   3      347.03      408.77     19.18 o 
   2   1   3      103.82       75.23     12.08 o 
   3   1   3     2389.88     2435.98     59.61 o 
   4   1   3      514.09      479.21     18.78 o 
   5   1   3      255.67      260.64     23.11 o 
   6   1   3     5328.88     5368.57    505.04 o 
   7   1   3        9.15       13.35     17.71 o 
   8   1   3      103.06       93.87     24.88 o 
   9   1   3      374.37      412.75     43.56 o 
  10   1   3      184.74      235.54     39.24 o 
  11   1   3        0.95       24.46     30.75 o 
  12   1   3       19.96       14.45     31.82 o 
  13   1   3        0.28       28.43     29.06 o 
   1   2   3     1948.39     1915.07    187.46 o 
   2   2   3     2227.07     2480.90    229.17 o 
   3   2   3        0.10        4.50      8.13 o 
   5   2   3     1193.16     1312.65    184.65 o 
   6   2   3       57.89       44.44     26.14 o 
   7   2   3      454.63      578.65    100.03 o 
   8   2   3      132.60      161.29     56.00 o 
   9   2   3      466.19      495.73     32.30 o 
  10   2   3      131.63      168.60     43.74 o 
  11   2   3       73.51       95.47     30.26 o 
  12   2   3       22.36       14.12     31.41 o 
  13   2   3       73.73       80.83     38.68 o 
   1   3   3    28862.68    28578.35   2269.95 o 
   2   3   3    28186.42    27047.36   1372.16 o 
   4   3   3      451.50      418.53     26.09 o 
   5   3   3       95.89      155.04     24.82 o 
   6   3   3      516.58      558.20     52.86 o 
   7   3   3     1233.24     1402.93     80.64 o 
   8   3   3      807.24      758.16     50.99 o 
   9   3   3      734.24      768.04     81.88 o 
  10   3   3      220.86      215.59     27.13 o 
  11   3   3      242.20      206.30     30.75 o 
  12   3   3      116.79       87.94     31.99 o 
  13   3   3       62.68       83.50     47.21 o 
   0   4   3     2662.65     2681.28    172.70 o 
   2   4   3     1527.53     1620.84    147.07 o 
   3   4   3        0.57        3.14      9.15 o 
   4   4   3        0.55       12.36     10.50 o 
   5   4   3       24.05       41.47     12.92 o 
   6   4   3     3938.87     4064.72    172.91 o 
   7   4   3      169.24      178.52     51.99 o 
   8   4   3      536.96      599.19     30.05 o 
   9   4   3       63.98      111.40     22.42 o 
  10   4   3      352.43      334.94     30.35 o 
  11   4   3      290.71      265.62     31.53 o 
  12   4   3       79.23       80.84     28.21 o 
  13   4   3       48.75       84.84     33.62 o 
   1   5   3        2.67        7.53      8.77 o 
   2   5   3       64.44       67.20     20.23 o 
   3   5   3     4582.82     5020.18    282.65 o 
   4   5   3      286.31      305.55     29.02 o 
   5   5   3      136.51      168.67     17.08 o 
   6   5   3      360.89      340.62     24.73 o 
   7   5   3      138.74      155.40     45.55 o 
   8   5   3     1918.73     1964.87    130.44 o 
   9   5   3     1393.59     1317.35    128.64 o 
  10   5   3       46.73       47.27     23.73 o 
  11   5   3        0.26       10.74     26.01 o 
  12   5   3      112.83      157.25     31.19 o 
  13   5   3        0.33       31.40     37.56 o 
   0   6   3      830.99      821.68     58.95 o 
   1   6   3        3.82       18.34     18.31 o 
   2   6   3     6940.25     7314.16     92.73 o 
   3   6   3     1757.52     1901.57     72.89 o 
   4   6   3      971.25     1014.81     29.52 o 
   5   6   3        1.24       15.57     13.94 o 
   6   6   3      362.08      352.94     22.06 o 
   7   6   3       38.01       15.61     18.69 o 
   8   6   3       21.24        1.72     20.83 o 
   9   6   3       97.32      172.03     56.10 o 
  10   6   3      137.07      117.37     73.57 o 
  11   6   3      505.57      431.94     36.14 o 
  12   6   3      170.57      156.81     31.63 o 
  13   6   3        0.01       24.55     39.76 o 
   1   7   3      206.97      208.60     15.96 o 
   2   7   3      376.04      338.63     19.66 o 
   3   7   3     1289.48     1318.09     32.35 o 
   4   7   3      241.81      217.62     20.16 o 
   5   7   3      502.95      559.06     59.83 o 
   6   7   3       61.73       51.55     19.23 o 
   7   7   3      867.84      864.64     35.85 o 
   8   7   3       35.53       40.53     25.79 o 
   9   7   3      368.64      368.75     31.18 o 
  10   7   3       35.42       30.22     36.21 o 
  11   7   3        1.28       30.66     29.83 o 
  12   7   3      282.78      258.71     34.68 o 
   0   8   3      209.95      209.42     17.52 o 
   1   8   3     1949.87     1892.16     44.99 o 
   2   8   3      409.78      432.33     26.66 o 
   3   8   3      226.17      261.23     30.20 o 
   4   8   3      586.89      580.08     27.52 o 
   5   8   3      355.83      362.02     25.32 o 
   6   8   3     1558.58     1494.03     87.90 o 
   7   8   3      227.47      245.19     48.50 o 
   8   8   3       25.87       26.42     25.16 o 
   9   8   3      171.65      180.87     38.44 o 
  10   8   3      115.29       55.20     33.00 o 
  11   8   3      129.97      118.38     30.83 o 
  12   8   3       29.18       41.27     30.75 o 
   1   9   3        0.48        8.57     13.80 o 
   2   9   3     4459.48     4636.69     87.87 o 
   3   9   3      908.51      852.90     92.19 o 
   4   9   3      877.54      927.62     33.92 o 
   5   9   3      745.16      744.47     43.54 o 
   6   9   3      561.83      544.61     36.05 o 
   7   9   3      862.76      905.61    111.96 o 
   8   9   3       62.32       47.48     26.04 o 
   9   9   3       20.28       27.45     27.45 o 
  10   9   3       66.52       81.76     30.23 o 
  11   9   3      139.79      166.01     59.36 o 
  12   9   3      172.38      128.74     37.04 o 
   0  10   3     2388.43     2417.64    129.89 o 
   1  10   3      183.79      191.55     20.09 o 
   2  10   3       38.82       12.51     18.58 o 
   3  10   3       34.25       48.93     22.08 o 
   4  10   3     3536.64     3768.46    156.22 o 
   5  10   3       58.78       84.09     23.10 o 
   6  10   3      699.26      649.82     53.47 o 
   7  10   3      709.43      638.10     87.62 o 
   8  10   3      101.38      200.13     30.19 o 
   9  10   3       84.45       98.78     31.34 o 
  10  10   3       47.93       45.14     32.27 o 
  11  10   3       53.53       13.17     34.22 o 
   1  11   3      186.00      179.62     23.13 o 
   2  11   3      412.52      381.31     27.76 o 
   3  11   3      728.79      754.67     40.90 o 
   4  11   3        7.94        2.26     46.65 o 
   5  11   3       38.01       62.12     23.26 o 
   6  11   3      286.09      282.66     31.31 o 
   7  11   3     1088.93     1083.70    144.55 o 
   8  11   3      151.34      179.46     31.10 o 
   9  11   3       37.45       62.89     28.65 o 
  10  11   3      197.65      232.52     35.54 o 
  11  11   3       46.84       71.17     29.86 o 
   0  12   3        5.19       21.13     18.72 o 
   1  12   3        0.46        9.68     20.08 o 
   2  12   3       20.03        1.66     21.76 o 
   3  12   3      191.37      219.40     93.56 o 
   4  12   3       62.96       52.15     33.25 o 
   5  12   3        0.17        6.61     26.95 o 
   6  12   3     2260.45     2342.76     98.97 o 
   7  12   3      226.37      241.56     38.82 o 
   8  12   3      324.19      328.10     36.27 o 
   9  12   3        0.82       18.44     34.74 o 
  10  12   3       37.11       57.73     39.33 o 
   1  13   3       17.33       48.42     23.01 o 
   2  13   3      326.25      234.67     62.40 o 
   3  13   3      604.69      537.15     69.51 o 
   4  13   3        0.02       10.15     41.15 o 
   5  13   3       13.21       48.80     27.24 o 
   6  13   3      158.35      104.69     32.92 o 
   7  13   3       97.50      102.14     30.63 o 
   8  13   3        4.14       41.95     29.51 o 
   9  13   3        0.00       14.46     31.18 o 
  10  13   3        2.76       20.17     33.22 o 
   0  14   3       65.65       45.08     25.49 o 
   1  14   3       89.35       65.73     26.81 o 
   2  14   3      145.58      112.78     36.29 o 
   3  14   3        1.38        0.02     29.31 o 
   4  14   3      146.26      163.26     32.36 o 
   5  14   3      104.68      167.48     32.19 o 
   6  14   3       31.87       22.24     36.47 o 
   7  14   3        3.31       25.82     41.06 o 
   8  14   3       62.07       70.67     93.53 o 
   9  14   3      155.78      110.86     36.67 o 
   1  15   3      719.85      658.36     41.83 o 
   2  15   3       14.05        4.92     28.23 o 
   3  15   3       80.42       94.97     31.14 o 
   4  15   3      150.97      126.44     32.58 o 
   5  15   3       87.16       60.88     44.41 o 
   6  15   3        4.29       31.95     31.95 o 
   7  15   3        6.65       21.35     31.44 o 
   8  15   3      179.15      165.79     37.01 o 
   0  16   3       29.92       38.31     28.51 o 
   1  16   3       85.58       90.18     32.81 o 
   2  16   3        0.59       32.09     31.29 o 
   3  16   3       41.45       25.30     37.23 o 
   4  16   3       59.58      146.25     58.83 o 
   5  16   3        1.74       39.87     39.40 o 
   6  16   3        0.01       20.41     73.55 o 
   7  16   3       13.83       11.37     32.81 o 
   1  17   3       35.47       46.27     31.10 o 
   2  17   3       15.93       26.55     32.05 o 
   3  17   3       13.66       55.34     32.27 o 
   4  17   3       28.26       36.27     36.27 o 
   5  17   3       14.33        4.64     34.22 o 
   6  17   3      116.05      117.75     65.13 o 
   0  18   3       57.36       70.08     32.76 o 
   1  18   3        4.63        3.90     58.37 o 
   2  18   3       18.30       18.72     31.66 o 
   3  18   3       49.77       28.08     37.55 o 
   4  18   3       29.84       11.34     33.03 o 
   0   0   4     1624.37     1655.61     28.13 o 
   1   0   4   104324.81   111821.55    860.26 o 
   2   0   4      308.52      301.50     15.38 o 
   3   0   4       71.77       68.66     44.08 o 
   4   0   4     3479.23     2993.61    131.92 o 
   5   0   4     4416.08     4197.43     90.98 o 
   6   0   4       22.93       24.59     13.82 o 
   7   0   4      286.69      293.07     23.32 o 
   8   0   4        8.79       35.57     17.48 o 
   9   0   4      744.46      743.95     38.09 o 
  10   0   4     1003.45     1050.59     46.68 o 
  11   0   4       14.76       30.25     30.25 o 
  12   0   4       54.95       88.16     48.94 o 
  13   0   4        4.41       32.50     67.67 o 
   1   1   4     2943.56     3026.33     50.95 o 
   2   1   4       93.23       97.06      9.83 o 
   3   1   4      573.40      597.08     18.96 o 
   4   1   4       59.67       70.87     12.17 o 
   5   1   4      209.82      190.91     29.30 o 
   6   1   4     1821.54     1853.19    176.61 o 
   7   1   4      242.39      243.29     63.72 o 
   8   1   4     1700.06     1682.28    169.42 o 
   9   1   4      453.54      453.78     35.37 o 
  10   1   4       73.84       47.15     25.90 o 
  11   1   4      120.08      155.70     31.41 o 
  12   1   4      262.71      392.18     42.14 o 
  13   1   4       65.59       67.12     67.26 o 
   0   2   4    26234.20    26527.54    567.26 o 
   1   2   4    28154.92    26624.43    576.64 o 
   2   2   4     2878.30     2978.78    157.13 o 
   3   2   4     1853.24     1873.71    155.81 o 
   4   2   4      309.40      315.79     24.58 o 
   5   2   4     1509.32     1617.49    174.97 o 
   6   2   4     1628.05     1768.04    269.39 o 
   7   2   4      156.56       90.17     49.26 o 
   8   2   4      995.28     1073.12    134.03 o 
   9   2   4      440.64      467.63     52.94 o 
  10   2   4        4.74       35.05     23.24 o 
  11   2   4      427.29      499.50     64.45 o 
  12   2   4       17.42       34.46     31.32 o 
  13   2   4      151.16      195.91     47.58 o 
   1   3   4    39172.20    39018.07   3009.19 o 
   2   3   4      710.67      730.81     73.22 o 
   3   3   4     4869.60     5089.87    678.52 o 
   4   3   4     1162.68     1330.36    129.36 o 
   5   3   4      243.69      210.79     23.33 o 
   6   3   4      115.00      141.58     40.59 o 
   7   3   4      127.21      149.72     18.56 o 
   8   3   4       16.96       18.60     19.88 o 
   9   3   4      789.26      848.22    163.61 o 
  10   3   4      114.14      115.47     27.59 o 
  11   3   4       53.85      104.05     37.13 o 
  12   3   4       36.37       46.99     26.34 o 
  13   3   4       58.60       18.21     29.66 o 
   0   4   4      494.66      424.09     54.72 o 
   1   4   4      656.63      610.02     63.23 o 
   2   4   4     2654.95     2672.41    245.00 o 
   3   4   4      281.00      318.08     39.81 o 
   4   4   4      847.37     1030.46     95.53 o 
   5   4   4      269.03      274.49     37.65 o 
   6   4   4     1811.10     1818.83    230.23 o 
   7   4   4     1250.07     1352.79    203.04 o 
   8   4   4      288.05      300.51     90.40 o 
   9   4   4      311.14      355.50     49.79 o 
  10   4   4      149.68      121.99     28.28 o 
  11   4   4      166.13      128.57     28.41 o 
  12   4   4        3.26       29.41     29.41 o 
  13   4   4        1.65       29.69     36.70 o 
   1   5   4     1544.44     1635.13     96.10 o 
   2   5   4     4754.68     4841.49    337.28 o 
   3   5   4      117.91      100.81     13.95 o 
   4   5   4     2627.59     2804.23    222.87 o 
   5   5   4      756.63      838.84     88.35 o 
   6   5   4     1428.51     1466.71    174.26 o 
   7   5   4       94.25       98.82     19.11 o 
   8   5   4      255.71      223.66     25.28 o 
   9   5   4       54.87       74.29     44.98 o 
  10   5   4      174.79      161.83     28.98 o 
  11   5   4      170.26      200.09     58.82 o 
  12   5   4        5.86       17.95     27.11 o 
  13   5   4        4.55       17.22     24.76 o 
   0   6   4     8480.21     8407.51     97.98 o 
   2   6   4        3.51       24.19     12.82 o 
   3   6   4       15.15       12.53     20.72 o 
   4   6   4     5445.81     5609.98    475.09 o 
   5   6   4      273.19      261.81     21.31 o 
   6   6   4      233.82      277.00     22.01 o 
   7   6   4       71.45       59.83     18.97 o 
   8   6   4       28.74       54.88     20.69 o 
   9   6   4      115.15      101.81     26.40 o 
  10   6   4      248.49      296.66     31.03 o 
  11   6   4      265.57      228.96     32.05 o 
  12   6   4       41.16       49.90     30.79 o 
  13   6   4        3.20       20.27     26.25 o 
   1   7   4     3482.44     3417.02    212.01 o 
   2   7   4     2626.67     2440.63     91.57 o 
   3   7   4        4.97        0.00     13.92 o 
   4   7   4     2989.14     3280.75    143.34 o 
   5   7   4       86.03       80.61     18.36 o 
   6   7   4     1999.34     2006.12     58.42 o 
   7   7   4      358.97      353.28     49.70 o 
   8   7   4      459.96      512.72     32.91 o 
   9   7   4       28.28       29.51     24.11 o 
  10   7   4       27.36       13.40     41.63 o 
  11   7   4        0.91        4.54     26.49 o 
  12   7   4       77.87       68.00     30.18 o 
   0   8   4        7.48        3.44     16.31 o 
   1   8   4      232.51      233.55     18.87 o 
   2   8   4      579.82      504.53     47.49 o 
   3   8   4     1109.50     1246.19    102.34 o 
   4   8   4       67.68       63.44     21.21 o 
   5   8   4      993.87      933.34     52.53 o 
   6   8   4       12.20        5.27     19.68 o 
   7   8   4      730.59      830.23    100.28 o 
   8   8   4       62.45       84.48     43.30 o 
   9   8   4     1396.39     1456.44     87.06 o 
  10   8   4      574.08      544.39     39.51 o 
  11   8   4       18.27       30.17     30.17 o 
  12   8   4       11.15       10.77     29.69 o 
   1   9   4     1776.36     1921.21     42.09 o 
   2   9   4        4.35       21.08     15.85 o 
   3   9   4      552.52      581.49     44.02 o 
   4   9   4      168.25      200.98     22.36 o 
   5   9   4      266.75      201.33     25.17 o 
   6   9   4       13.90        5.74     41.29 o 
   7   9   4        1.09       16.21     24.76 o 
   8   9   4      504.97      468.01     73.91 o 
   9   9   4      153.15      110.19     30.53 o 
  10   9   4      168.74      209.31     43.56 o 
  11   9   4       78.74       75.00     31.91 o 
  12   9   4        4.67       19.10     32.91 o 
   0  10   4     1509.78     1562.47     81.09 o 
   1  10   4     1652.57     1710.66     42.14 o 
   2  10   4       32.38       35.00     19.24 o 
   3  10   4      220.88      265.38     23.91 o 
   4  10   4       11.83       22.36     21.15 o 
   5  10   4      433.55      520.58     76.75 o 
   6  10   4      215.68      213.85     27.83 o 
   7  10   4      684.39      686.10     75.92 o 
   8  10   4        4.75       58.13     24.97 o 
   9  10   4       35.66       66.28     29.64 o 
  10  10   4       19.14       35.80     30.31 o 
  11  10   4       47.91      106.30     31.52 o 
   1  11   4       43.32       10.26     20.53 o 
   2  11   4        7.78       31.68     25.77 o 
   3  11   4       60.10       52.00     22.55 o 
   4  11   4       57.47       67.12     24.73 o 
   5  11   4       99.16      102.44     27.70 o 
   6  11   4       54.86       76.80     25.85 o 
   7  11   4        1.50       28.96     28.96 o 
   8  11   4      349.30      425.02     76.15 o 
   9  11   4        0.46       12.11     28.90 o 
  10  11   4        4.15        2.42     31.91 o 
  11  11   4       46.10        0.43     52.09 o 
   0  12   4      933.59     1017.56     50.41 o 
   1  12   4      352.27      387.40     53.93 o 
   2  12   4        0.66       22.02     22.02 o 
   3  12   4      167.65      169.81     28.00 o 
   4  12   4       11.23        5.00     25.30 o 
   5  12   4       20.82       11.82     28.60 o 
   6  12   4      614.61      615.32    106.38 o 
   7  12   4        8.39       81.44     61.42 o 
   8  12   4       43.92       51.46     30.58 o 
   9  12   4       20.23        8.33     35.34 o 
  10  12   4       15.13       13.95     39.90 o 
   1  13   4      265.09      229.47     46.79 o 
   2  13   4     1467.98     1544.37     64.21 o 
   3  13   4       12.93       26.57     36.65 o 
   4  13   4       67.64       72.54     32.33 o 
   5  13   4       59.97       78.49     29.27 o 
   6  13   4      172.82      164.13     32.98 o 
   7  13   4      177.65      199.39     32.98 o 
   8  13   4        2.14       20.19     30.93 o 
   9  13   4       12.38       38.29     30.23 o 
  10  13   4        0.04        3.28     29.28 o 
   0  14   4       63.65      113.27     53.76 o 
   1  14   4        6.94        1.15     26.26 o 
   2  14   4       45.21       16.86     28.89 o 
   3  14   4        1.25        8.06     28.70 o 
   4  14   4     1167.96     1064.05     50.97 o 
   5  14   4       11.58       71.68     27.34 o 
   6  14   4      141.82      225.17     33.00 o 
   7  14   4        4.23       14.96     31.63 o 
   8  14   4        0.99       12.96     30.72 o 
   9  14   4       25.22       22.76     35.10 o 
   1  15   4      119.22      140.08     35.53 o 
   2  15   4       16.58       16.24     43.38 o 
   3  15   4      171.46      179.85     34.62 o 
   4  15   4      332.91      303.63     39.63 o 
   5  15   4        0.01       10.41     72.55 o 
   6  15   4      149.64      142.57     31.84 o 
   7  15   4        0.62       24.43     37.52 o 
   8  15   4       62.75       60.82     36.26 o 
   0  16   4      118.79       99.24     83.92 o 
   1  16   4        3.67       23.14     32.23 o 
   2  16   4      479.17      494.00     42.24 o 
   3  16   4        0.06       32.91     32.91 o 
   4  16   4       89.94      103.49     34.81 o 
   5  16   4      424.96      464.48     68.68 o 
   6  16   4       26.18       92.35     30.23 o 
   7  16   4       28.55       20.33     48.05 o 
   1  17   4      149.53      141.53     60.72 o 
   2  17   4       16.41       12.63     37.35 o 
   3  17   4       21.06       35.97     33.30 o 
   4  17   4      100.86       65.06     37.63 o 
   5  17   4        6.70        2.22     30.41 o 
   6  17   4       14.75        5.60     33.90 o 
   0  18   4      226.40      210.80     37.00 o 
   1  18   4       43.68       56.90     34.95 o 
   2  18   4       10.33        9.43     33.21 o 
   3  18   4      257.25      209.34     39.73 o 
   4  18   4        0.15        6.35     32.12 o 
   1   1   5     3038.47     2980.04     96.62 o 
   2   1   5     5547.40     5281.22     75.08 o 
   3   1   5      496.20      437.74     49.14 o 
   4   1   5     2863.36     2693.48    102.94 o 
   5   1   5      705.14      688.74     24.64 o 
   6   1   5      525.45      551.85     57.92 o 
   7   1   5     1220.41     1200.86     37.31 o 
   8   1   5       23.92       19.07     27.07 o 
   9   1   5       21.32       43.78     39.74 o 
  10   1   5      221.82      236.56     30.88 o 
  11   1   5      559.13      638.62    130.31 o 
  12   1   5      131.13      162.45     42.29 o 
  13   1   5       15.47        7.94     32.86 o 
   0   2   5        1.83       20.20      9.36 o 
   2   2   5     1255.81     1166.69     64.45 o 
   3   2   5     1030.92     1057.99     26.04 o 
   4   2   5     1135.05     1125.77    101.30 o 
   5   2   5     1813.81     1535.07    116.69 o 
   6   2   5      270.04      224.46     45.13 o 
   7   2   5        5.02       11.05     15.38 o 
   8   2   5      370.33      417.97     51.52 o 
   9   2   5     2815.56     3019.09    381.17 o 
  10   2   5        4.41       21.67     24.36 o 
  11   2   5      118.55      107.30     30.98 o 
  12   2   5        1.22       11.47     30.51 o 
  13   2   5      149.83      132.84     96.94 o 
   2   3   5      722.27      782.03     80.97 o 
   4   3   5      878.36      919.58     60.89 o 
   5   3   5       93.14       70.91     15.79 o 
   6   3   5       50.19       53.55     15.66 o 
   7   3   5      392.08      406.64     49.14 o 
   8   3   5       91.59      126.98     29.85 o 
   9   3   5      268.69      325.48     56.03 o 
  10   3   5       14.16       23.40     25.35 o 
  11   3   5      748.50      722.70    176.38 o 
  12   3   5      126.74      206.05     63.24 o 
  13   3   5      138.27      138.92     30.13 o 
   1   4   5      304.33      239.96     31.15 o 
   2   4   5       24.13       24.66     10.08 o 
   3   4   5       11.54        6.63     11.06 o 
   4   4   5      458.89      469.27     41.86 o 
   5   4   5     3167.76     3318.79    429.86 o 
   6   4   5      383.77      419.43     72.71 o 
   7   4   5     1135.58     1127.02    165.92 o 
   8   4   5      476.32      573.25     76.86 o 
   9   4   5     3412.75     3538.42    501.77 o 
  10   4   5      141.93      154.49     28.48 o 
  11   4   5       55.70       25.22     50.70 o 
  12   4   5        7.95        1.73     27.83 o 
  13   4   5      115.34      134.53     36.82 o 
   2   5   5     2557.50     2661.84    288.13 o 
   3   5   5      785.10      853.29    111.13 o 
   4   5   5     1115.95      995.21    119.87 o 
   5   5   5      621.10      594.85     98.88 o 
   6   5   5      546.25      588.08     90.86 o 
   7   5   5     1553.77     1575.16    148.14 o 
   8   5   5       13.98        6.83     21.30 o 
   9   5   5       15.69       29.35     24.86 o 
  10   5   5       99.74       77.57     26.90 o 
  11   5   5      267.16      310.10     33.16 o 
  12   5   5       43.78       19.90     39.89 o 
  13   5   5      127.89      116.85     27.93 o 
   0   6   5       62.86       63.64     12.91 o 
   1   6   5     1145.56     1145.91    101.08 o 
   2   6   5     4624.88     4748.93    417.47 o 
   3   6   5       33.59       20.85     24.25 o 
   4   6   5      703.99      802.46    156.12 o 
   5   6   5      264.55      230.32     29.99 o 
   6   6   5        6.51       15.83     35.08 o 
   7   6   5      459.48      449.16     35.46 o 
   8   6   5      662.11      750.43    175.10 o 
   9   6   5      115.79      142.32     48.79 o 
  10   6   5      230.35      260.47     28.60 o 
  11   6   5       22.70       26.92     26.92 o 
  12   6   5       16.01       15.27     27.59 o 
   1   7   5     2994.02     3201.95    173.23 o 
   2   7   5      800.99      857.54    108.86 o 
   3   7   5      384.04      371.85     22.76 o 
   4   7   5       85.62       76.17     17.96 o 
   5   7   5      499.94      580.08     34.52 o 
   6   7   5      266.44      290.41     23.96 o 
   7   7   5        0.53       10.85     21.55 o 
   8   7   5      141.72      164.71     25.78 o 
   9   7   5      117.48      158.18     27.64 o 
  10   7   5        2.42        0.56     24.52 o 
  11   7   5      194.79      142.97     32.36 o 
  12   7   5        0.88       16.53     29.35 o 
   0   8   5     1495.78     1644.56    101.83 o 
   1   8   5      511.23      445.14     73.54 o 
   2   8   5      190.62      223.92     19.38 o 
   3   8   5      194.01      163.51     20.01 o 
   4   8   5      357.09      394.47     76.47 o 
   5   8   5      153.15      161.39     22.72 o 
   6   8   5       35.49       34.53     30.21 o 
   7   8   5      518.66      497.91     43.80 o 
   8   8   5       66.33       81.91     25.16 o 
   9   8   5      606.59      606.91     39.32 o 
  10   8   5       62.46       53.39     36.49 o 
  11   8   5       10.08       45.47     45.47 o 
  12   8   5        9.86       14.29     29.73 o 
   1   9   5       13.53       16.41     37.90 o 
   2   9   5      502.98      488.40     58.93 o 
   3   9   5     2050.82     2031.15    181.93 o 
   4   9   5      136.16      140.86     22.47 o 
   5   9   5      150.19      128.54     26.49 o 
   6   9   5       78.96       67.82     23.00 o 
   7   9   5       98.05       68.32     26.32 o 
   8   9   5       73.93       61.79     27.76 o 
   9   9   5      211.59      201.34     75.60 o 
  10   9   5      155.46      131.21     35.11 o 
  11   9   5      145.45      153.02     41.62 o 
  12   9   5        1.32        0.00     44.06 o 
   0  10   5     1436.78     1489.88    133.21 o 
   1  10   5     1013.89     1015.29     61.48 o 
   2  10   5       34.39       39.95     19.68 o 
   3  10   5     1569.87     1509.82     83.60 o 
   4  10   5     1000.69      976.65     39.85 o 
   5  10   5      702.10      629.91     36.65 o 
   6  10   5       36.41       27.46     39.93 o 
   7  10   5      278.87      327.66     46.41 o 
   8  10   5        9.54       25.41     30.41 o 
   9  10   5        0.27       43.56     31.27 o 
  10  10   5       21.35       47.89     29.09 o 
  11  10   5      271.98      285.97     36.19 o 
   1  11   5        6.35       16.35     20.38 o 
   2  11   5        4.69       20.80     33.93 o 
   3  11   5       11.45       17.63     37.74 o 
   4  11   5       27.96       20.27     23.14 o 
   5  11   5      258.80      258.70     28.14 o 
   6  11   5        0.11       14.75     25.53 o 
   7  11   5       14.69       14.39     27.42 o 
   8  11   5      141.88      165.67     31.70 o 
   9  11   5       95.23      111.69     31.90 o 
  10  11   5       39.44       55.71     52.56 o 
  11  11   5      156.89      161.87     36.13 o 
   0  12   5        8.88        3.02     22.14 o 
   1  12   5       85.69      108.73     24.72 o 
   2  12   5       10.39       14.66     21.67 o 
   3  12   5      376.77      341.02     33.00 o 
   4  12   5       40.95       27.69     26.17 o 
   5  12   5      297.39      257.68     36.86 o 
   6  12   5      232.04      194.82     31.20 o 
   7  12   5       26.81       19.39     28.61 o 
   8  12   5       41.19       44.55     52.57 o 
   9  12   5      315.68      361.01     65.52 o 
  10  12   5        9.63       14.22     41.88 o 
   1  13   5      127.62      112.71     36.03 o 
   2  13   5      593.96      606.94     73.89 o 
   3  13   5      302.86      305.20     31.97 o 
   4  13   5      120.26      161.73     50.19 o 
   5  13   5        7.36        6.56     27.19 o 
   6  13   5       20.67       53.90     27.00 o 
   7  13   5       43.23       11.57     31.16 o 
   8  13   5        4.44       46.78     32.73 o 
   9  13   5       53.57       44.41     40.35 o 
   0  14   5        0.10       25.72     29.69 o 
   1  14   5       73.88       49.66     29.61 o 
   2  14   5       55.03       73.42     28.21 o 
   3  14   5       23.47       16.83     28.94 o 
   4  14   5       61.62       43.38     32.81 o 
   5  14   5       36.47       18.37     31.33 o 
   6  14   5      128.72      154.89     29.91 o 
   7  14   5        5.80        9.89     30.98 o 
   8  14   5       13.49       19.53     43.37 o 
   9  14   5        3.10        7.27     31.64 o 
   1  15   5     1498.78     1339.90    144.99 o 
   2  15   5        0.39        7.23     28.83 o 
   3  15   5       33.86       12.54     30.53 o 
   4  15   5       15.73       31.42     29.82 o 
   5  15   5       32.34        4.76     33.64 o 
   6  15   5        2.03       38.27     28.81 o 
   7  15   5       33.08       19.87     51.69 o 
   8  15   5        0.78       17.16     38.27 o 
   0  16   5       26.04       72.17     28.70 o 
   1  16   5      370.31      316.42     39.07 o 
   2  16   5       12.05       30.98     29.70 o 
   3  16   5       53.66       87.06     32.39 o 
   4  16   5        5.66       17.95     29.99 o 
   5  16   5       83.56       50.16     33.29 o 
   6  16   5        3.31       34.43     55.04 o 
   7  16   5        1.19        6.91     30.48 o 
   1  17   5        0.16       41.32     28.89 o 
   2  17   5       12.96       83.40     30.43 o 
   3  17   5      263.02      227.80     76.78 o 
   4  17   5       49.75       73.55     33.45 o 
   5  17   5       13.63        8.02     34.73 o 
   0  18   5        5.53       35.41     27.93 o 
   1  18   5       13.13        8.47     30.62 o 
   2  18   5       32.52       35.10     31.26 o 
   3  18   5        0.41       45.66     50.85 o 
   0   0   6     2951.64     2730.24     43.47 o 
   2   0   6     5860.06     5384.20     53.49 o 
   3   0   6     3423.96     3136.53    161.68 o 
   4   0   6      511.65      557.23     22.60 o 
   5   0   6     1194.29     1085.04     76.33 o 
   6   0   6     1014.19      936.37     33.16 o 
   7   0   6      176.74      174.32     29.86 o 
   8   0   6     2231.53     2239.38     57.49 o 
   9   0   6      318.42      348.13     67.82 o 
  10   0   6       78.40       89.91     26.55 o 
  11   0   6      223.00      268.14     34.76 o 
  12   0   6        4.23       59.15     30.61 o 
  13   0   6        0.07        8.51     31.96 o 
   3   1   6     1209.12     1163.61     28.72 o 
   4   1   6       41.09       62.58     15.16 o 
   5   1   6        9.34       30.09     12.17 o 
   6   1   6      987.26      869.29     57.09 o 
   7   1   6     1966.78     1799.80     45.95 o 
   8   1   6     1234.81     1212.94     42.94 o 
   9   1   6        0.04       13.18     28.24 o 
  10   1   6      232.63      232.38     58.44 o 
  11   1   6       67.30      100.51     48.43 o 
  12   1   6       73.96       42.02     33.03 o 
  13   1   6      165.38      202.05     31.88 o 
   2   2   6     1186.24     1114.78    100.90 o 
   3   2   6        0.10       15.65     25.55 o 
   4   2   6       12.92       27.01     20.84 o 
   5   2   6     2558.71     2439.95    172.44 o 
   6   2   6      823.11      861.71     34.42 o 
   7   2   6       42.31       40.28     19.52 o 
   8   2   6        2.96       10.77     20.43 o 
   9   2   6        1.37        0.89     21.74 o 
  10   2   6      259.53      271.89     59.46 o 
  11   2   6      419.35      371.13     37.49 o 
  12   2   6        7.76       23.05     27.30 o 
  13   2   6       40.62       81.52     30.72 o 
   1   3   6     1815.34     1830.60     55.92 o 
   2   3   6      164.25      144.26     16.11 o 
   3   3   6     1580.94     1662.08     52.13 o 
   4   3   6      859.50      830.85    111.33 o 
   5   3   6      227.95      216.82     54.68 o 
   6   3   6      445.50      487.85     59.21 o 
   7   3   6      237.36      270.57     33.63 o 
   8   3   6       86.96      121.44     23.89 o 
   9   3   6      115.40      134.39     28.19 o 
  10   3   6       29.72        6.30     30.87 o 
  11   3   6      181.16      171.87     33.66 o 
  12   3   6      120.71      115.14     44.15 o 
  13   3   6        7.21        1.84     27.34 o 
   0   4   6     3545.90     3890.35    381.54 o 
   1   4   6       51.39       28.22     11.50 o 
   2   4   6       37.73       43.18     13.86 o 
   3   4   6       19.46        6.46     15.96 o 
   4   4   6     5813.59     6549.90    898.48 o 
   5   4   6      115.33      146.07     36.23 o 
   6   4   6       21.87       35.21     14.39 o 
   7   4   6      230.76      215.34     22.92 o 
   8   4   6        4.97       21.21     26.81 o 
   9   4   6        0.50        5.06     34.12 o 
  10   4   6      663.34      706.23    131.35 o 
  11   4   6        9.86       25.19     24.51 o 
  12   4   6       77.86       79.13     26.58 o 
  13   4   6       20.80       32.80     28.26 o 
   1   5   6     1368.00     1382.58    199.99 o 
   2   5   6     1006.94     1143.61    112.14 o 
   3   5   6     6300.09     6241.34    682.97 o 
   4   5   6     4794.37     4641.41    607.26 o 
   5   5   6      113.18      136.76     42.44 o 
   6   5   6       98.30      150.18     18.58 o 
   7   5   6       25.17       34.54     17.91 o 
   8   5   6      366.78      316.47     50.24 o 
   9   5   6       20.41        3.78     21.57 o 
  10   5   6      194.79      263.93     80.86 o 
  11   5   6       50.92       91.71     32.62 o 
  12   5   6      174.15      152.14     33.34 o 
  13   5   6        7.19       19.67     29.56 o 
   0   6   6      421.26      400.28     23.75 o 
   1   6   6     3166.30     3442.76    272.09 o 
   2   6   6        1.00        8.94     13.51 o 
   3   6   6     1857.89     1830.54    264.18 o 
   4   6   6     2499.10     2756.60    348.29 o 
   5   6   6      212.84      195.17     24.67 o 
   6   6   6      215.86      205.92     26.60 o 
   7   6   6      187.32      169.75     25.11 o 
   8   6   6      100.31       67.87     24.19 o 
   9   6   6       85.39      134.59     27.64 o 
  10   6   6      278.20      282.86     41.88 o 
  11   6   6      167.14      175.95     30.86 o 
  12   6   6        0.04       44.46     28.27 o 
   1   7   6     1794.03     1901.47    262.92 o 
   2   7   6     3959.99     3914.36    305.92 o 
   3   7   6      363.93      342.83     22.72 o 
   4   7   6      568.28      600.98     55.73 o 
   5   7   6      355.92      342.70     25.29 o 
   6   7   6      316.59      259.14     24.27 o 
   7   7   6     1606.63     1799.02    264.11 o 
   8   7   6       29.33       37.78     23.89 o 
   9   7   6       34.75        1.48     24.97 o 
  10   7   6        2.10        8.53     26.30 o 
  11   7   6        1.54       28.49     28.49 o 
  12   7   6      198.48      172.48     38.91 o 
   0   8   6      105.34      118.79     17.00 o 
   1   8   6      365.74      366.29     22.35 o 
   2   8   6     4929.80     5074.85    506.50 o 
   3   8   6       35.12       24.92     17.73 o 
   4   8   6       17.60       50.88     26.92 o 
   5   8   6      350.82      344.80     65.62 o 
   6   8   6       32.25       55.41     21.45 o 
   7   8   6       95.53       67.70     25.07 o 
   8   8   6     1670.95     1656.37    116.23 o 
   9   8   6      451.58      496.82     38.75 o 
  10   8   6       13.34       51.83     52.67 o 
  11   8   6        1.14       26.29     26.94 o 
  12   8   6       39.69       75.29     29.85 o 
   1   9   6      483.00      494.00     98.93 o 
   2   9   6      227.12      177.07     21.74 o 
   3   9   6     2009.93     2141.06    193.98 o 
   4   9   6       16.28        8.37     20.13 o 
   5   9   6      103.15       69.08     23.80 o 
   6   9   6      712.52      762.51     71.95 o 
   7   9   6      132.16      131.57     27.93 o 
   8   9   6        0.33        6.75     45.94 o 
   9   9   6       83.16       75.87     44.21 o 
  10   9   6       18.92       10.72     28.35 o 
  11   9   6       10.59        1.39     41.87 o 
   0  10   6      987.93      985.19    156.59 o 
   1  10   6        7.28       19.61     19.61 o 
   2  10   6      198.95      211.81     25.35 o 
   3  10   6      349.30      411.28     49.37 o 
   4  10   6        0.40       12.47     22.34 o 
   5  10   6       27.31       38.43     24.89 o 
   6  10   6      664.03      658.15     35.65 o 
   7  10   6       11.81       10.18     26.17 o 
   8  10   6       84.82       99.15     28.81 o 
   9  10   6       41.76       22.97     31.84 o 
  10  10   6        8.74       43.39     28.72 o 
  11  10   6       44.82       40.47     32.76 o 
   1  11   6        5.38        2.57     26.69 o 
   2  11   6      219.07      191.76     26.05 o 
   3  11   6       42.01       82.00     23.72 o 
   4  11   6       39.82       25.69     40.23 o 
   5  11   6      355.37      356.25     33.86 o 
   6  11   6        1.68       27.93     27.93 o 
   7  11   6       66.57       49.96     28.81 o 
   8  11   6       33.62       66.23     31.38 o 
   9  11   6        8.19       18.38     31.86 o 
  10  11   6        7.36       48.39     31.35 o 
   0  12   6     1039.96     1093.94     52.94 o 
   1  12   6       23.25       47.09     23.14 o 
   2  12   6        0.97       23.92     23.92 o 
   3  12   6       59.95       23.45     50.59 o 
   4  12   6     1511.00     1552.81     93.95 o 
   5  12   6       14.00       28.48     28.48 o 
   6  12   6       43.03       60.68     28.83 o 
   7  12   6       23.92       15.72     29.67 o 
   8  12   6       98.89      104.54     32.27 o 
   9  12   6      252.67      234.92     37.85 o 
  10  12   6       35.52       21.61     33.42 o 
   1  13   6      128.39      147.17     26.54 o 
   2  13   6      334.73      373.46     31.98 o 
   3  13   6       70.48       62.36     29.74 o 
   4  13   6      744.56      813.58     42.98 o 
   5  13   6        0.88        5.17     25.63 o 
   6  13   6        0.43       14.36     28.30 o 
   7  13   6       74.93       19.69     33.89 o 
   8  13   6        1.92       39.23     39.23 o 
   9  13   6        1.72       48.09     50.16 o 
   0  14   6       70.31       41.66     33.37 o 
   1  14   6       87.07      124.38     44.18 o 
   2  14   6      244.49      230.22     52.67 o 
   3  14   6       25.82       44.21     28.22 o 
   4  14   6       59.47       36.48     30.25 o 
   5  14   6        7.22       15.15     29.86 o 
   6  14   6      108.45       71.99     30.52 o 
   7  14   6       26.44       12.20     31.65 o 
   8  14   6       33.47       39.88     32.88 o 
   1  15   6       41.17       26.19     32.80 o 
   2  15   6       43.54       78.95     28.52 o 
   3  15   6       83.45       65.48     55.88 o 
   4  15   6       24.64       85.98     56.20 o 
   5  15   6       14.93       16.53     34.36 o 
   6  15   6        3.46       18.30     30.65 o 
   7  15   6       48.25       54.92     46.03 o 
   0  16   6       54.62       54.91     44.73 o 
   1  16   6       85.86      115.26     38.09 o 
   2  16   6       49.40        1.65     33.09 o 
   3  16   6      135.57      133.23     32.23 o 
   4  16   6      153.26      181.72     34.34 o 
   5  16   6        6.03       32.30     32.30 o 
   6  16   6       14.68       34.24     34.24 o 
   1  17   6        1.11        8.72     30.28 o 
   2  17   6       31.93        3.36     32.57 o 
   3  17   6       49.73       11.07     74.38 o 
   4  17   6        1.27       13.81     52.12 o 
   5  17   6       29.12        7.20     34.72 o 
   0  18   6        1.64        0.19     29.08 o 
   1  18   6       29.32       59.13     45.86 o 
   2  18   6       10.64       19.30     30.96 o 
   3  18   6      102.31       24.48     34.70 o 
   1   1   7      158.11      171.52     22.56 o 
   2   1   7      600.01      563.47     26.86 o 
   3   1   7      376.70      389.99     19.21 o 
   4   1   7     2757.87     2692.27     45.67 o 
   5   1   7     4668.26     4648.55     65.00 o 
   6   1   7      527.03      579.69     27.72 o 
   7   1   7      964.96     1066.61     38.58 o 
   8   1   7      244.33      281.72     26.33 o 
   9   1   7       56.29       74.87     23.30 o 
  10   1   7      431.49      417.44     39.22 o 
  11   1   7        3.25        9.70     26.76 o 
  12   1   7      269.12      291.08     53.48 o 
  13   1   7       13.33       26.71     32.89 o 
   0   2   7      890.81      862.11     81.08 o 
   1   2   7       26.24       49.32     35.80 o 
   2   2   7      798.30      714.91     33.00 o 
   3   2   7        0.35        8.52     15.14 o 
   4   2   7      250.27      192.55     17.24 o 
   5   2   7      398.09      388.95     32.61 o 
   6   2   7      457.27      467.75     24.95 o 
   7   2   7        1.11       10.52     19.33 o 
   8   2   7       51.60       56.62     34.48 o 
   9   2   7      137.53      122.26     25.96 o 
  10   2   7       46.42       43.51     33.55 o 
  11   2   7        1.27       14.05     27.46 o 
  12   2   7       88.94      113.88     36.40 o 
  13   2   7        8.49       29.89     29.89 o 
   1   3   7     3209.34     3407.89    362.40 o 
   3   3   7        6.82        6.62     12.05 o 
   4   3   7      125.11      145.89     17.74 o 
   5   3   7     1413.19     1474.94    207.27 o 
   6   3   7     2797.12     2944.82    202.02 o 
   7   3   7      590.82      676.38     67.42 o 
   8   3   7     1488.38     1576.37    236.63 o 
   9   3   7        3.59       19.29     22.17 o 
  10   3   7      419.81      376.06     34.14 o 
  11   3   7      178.02      149.74     30.61 o 
  12   3   7      160.82      239.54     80.62 o 
  13   3   7        3.68        9.65     27.34 o 
   1   4   7       10.40       20.77     24.33 o 
   2   4   7      564.66      548.51     36.57 o 
   3   4   7     1484.98     1700.00    134.43 o 
   4   4   7      237.66      242.71     58.29 o 
   5   4   7      473.83      478.04     24.09 o 
   6   4   7      641.64      754.68     60.92 o 
   7   4   7      106.68      119.00     45.31 o 
   8   4   7     1870.28     1853.13    232.62 o 
   9   4   7      239.34      261.54     28.70 o 
  10   4   7      235.00      247.30     67.88 o 
  11   4   7       78.47       67.31     37.22 o 
  12   4   7       86.49       98.99     40.66 o 
  13   4   7        7.84        5.26     27.35 o 
   1   5   7      282.18      298.29     17.58 o 
   2   5   7     5489.67     5530.15    592.17 o 
   3   5   7     2141.51     2223.08    153.07 o 
   4   5   7      642.71      625.33     78.56 o 
   5   5   7       13.38       40.74     17.00 o 
   6   5   7      425.28      409.80     54.34 o 
   7   5   7      715.59      678.02    141.00 o 
   8   5   7     2008.17     2023.14    285.38 o 
   9   5   7       17.05       10.27     23.79 o 
  10   5   7      106.80       62.84     25.37 o 
  11   5   7       37.50       88.14     26.72 o 
  12   5   7       45.12       64.53     29.79 o 
   0   6   7     7107.92     7723.89    698.96 o 
   1   6   7      226.45      220.21     31.64 o 
   2   6   7     4652.03     4882.19    467.61 o 
   3   6   7     3764.56     3969.88    407.86 o 
   4   6   7       18.53       20.73     16.26 o 
   5   6   7      300.90      257.14     23.53 o 
   6   6   7       79.79      120.76     36.48 o 
   7   6   7        0.57       33.34     38.66 o 
   8   6   7       44.97       48.35     28.06 o 
   9   6   7       39.55       36.31     23.74 o 
  10   6   7       87.63      134.34     28.23 o 
  11   6   7        0.50       15.85     26.44 o 
  12   6   7      260.42      267.16     32.63 o 
   1   7   7      541.07      551.21     60.11 o 
   2   7   7       12.51        9.90     22.77 o 
   3   7   7        3.11        4.41     25.93 o 
   4   7   7       67.85      102.37     37.19 o 
   5   7   7       30.91       40.88     19.75 o 
   6   7   7      998.05      947.82    156.46 o 
   7   7   7        0.61       34.83     34.83 o 
   8   7   7       94.31       78.56     33.78 o 
   9   7   7        0.37       36.88     24.02 o 
  10   7   7      150.30      130.93     29.24 o 
  11   7   7        3.76       12.80     26.59 o 
  12   7   7        9.31       78.82     69.79 o 
   0   8   7        1.33        0.93     18.23 o 
   1   8   7      227.40      227.76     20.64 o 
   2   8   7      149.63      183.81     25.01 o 
   3   8   7      979.20     1057.91    139.12 o 
   4   8   7     1715.26     1966.52    264.26 o 
   5   8   7       72.32       56.46     20.89 o 
   6   8   7      139.98      128.22     23.10 o 
   7   8   7        0.61        0.84     22.46 o 
   8   8   7      105.96       74.89     29.96 o 
   9   8   7       51.48       17.13     29.29 o 
  10   8   7      257.16      331.57     33.89 o 
  11   8   7        7.15       36.43     30.57 o 
  12   8   7       24.67       59.64     29.54 o 
   1   9   7        1.75       22.58     19.24 o 
   2   9   7     1460.27     1595.33    151.69 o 
   3   9   7     4305.75     4169.26    380.36 o 
   4   9   7      138.86      146.58     24.44 o 
   5   9   7       14.58        2.39     23.28 o 
   6   9   7      660.02      686.63    130.67 o 
   7   9   7      423.03      408.64     34.87 o 
   8   9   7      400.39      387.45     48.82 o 
   9   9   7      196.17      183.80     32.67 o 
  10   9   7       62.90       18.29     30.14 o 
  11   9   7        2.97       10.50     26.65 o 
   0  10   7      233.12      238.98     23.73 o 
   1  10   7       48.67       52.16     19.97 o 
   2  10   7      179.35      180.03     24.88 o 
   3  10   7      189.08      173.52     25.01 o 
   4  10   7      163.57      212.78     47.69 o 
   5  10   7      198.07      188.46     28.09 o 
   6  10   7      691.46      722.16     38.58 o 
   7  10   7       33.55       19.64     29.06 o 
   8  10   7       43.51        8.48     28.85 o 
   9  10   7      111.84      120.72     30.81 o 
  10  10   7      112.69      135.94     30.96 o 
  11  10   7        0.89       12.97     59.93 o 
   1  11   7       73.03      103.63     24.78 o 
   2  11   7      834.81      820.19     38.70 o 
   3  11   7       40.65       24.40     23.68 o 
   4  11   7      478.23      520.86     50.88 o 
   5  11   7      633.20      700.75     86.53 o 
   6  11   7      380.18      373.84     39.04 o 
   7  11   7      526.99      556.20     40.32 o 
   8  11   7     1092.09     1081.08    117.05 o 
   9  11   7        2.59       20.55     30.47 o 
  10  11   7      167.93      175.93     35.73 o 
   0  12   7       67.49       87.00     24.60 o 
   1  12   7       17.34       60.09     22.98 o 
   2  12   7      140.01      129.25     28.61 o 
   3  12   7      436.65      432.03     35.75 o 
   4  12   7      166.93      237.63     78.32 o 
   5  12   7       35.04       14.30     28.16 o 
   6  12   7       18.74        6.07     30.74 o 
   7  12   7        0.03        2.17     28.42 o 
   8  12   7        4.00       19.51     31.65 o 
   9  12   7       45.64       13.70     33.70 o 
  10  12   7       12.65        9.52     33.59 o 
   1  13   7       81.99       42.88     27.81 o 
   2  13   7     1621.91     1531.21    139.16 o 
   3  13   7     1203.82     1012.13     86.91 o 
   4  13   7       38.01       45.22     29.55 o 
   5  13   7      100.23      141.18     30.42 o 
   6  13   7      104.91       92.35     35.39 o 
   7  13   7        1.18        2.81     29.00 o 
   8  13   7       25.47       62.88     30.87 o 
   9  13   7       46.20       28.88     42.60 o 
   0  14   7       42.88        9.17     51.41 o 
   1  14   7      203.08      167.68     33.88 o 
   2  14   7       83.91       44.95     30.88 o 
   3  14   7        6.70       14.25     30.15 o 
   4  14   7      166.03      194.48     36.70 o 
   5  14   7        2.19        3.01     30.32 o 
   6  14   7        4.44        5.62     27.51 o 
   7  14   7        9.55       31.60     59.96 o 
   8  14   7        9.55       29.07     53.67 o 
   1  15   7      109.86       72.11     31.08 o 
   2  15   7       16.91       14.93     37.47 o 
   3  15   7       24.62       21.62     28.41 o 
   4  15   7      115.28      111.86     32.10 o 
   5  15   7        1.63       12.22     30.65 o 
   6  15   7       31.40       70.66     30.61 o 
   7  15   7        0.17        0.83     26.60 o 
   0  16   7      249.12      234.35     37.88 o 
   1  16   7        4.19        1.78     31.51 o 
   2  16   7       30.76        6.38     30.45 o 
   3  16   7       74.19      139.18     31.56 o 
   4  16   7      205.97      180.63     38.51 o 
   5  16   7       38.54       70.03     33.12 o 
   6  16   7        1.99        2.29     31.89 o 
   1  17   7       42.18       25.20     31.26 o 
   2  17   7       19.67      100.13     87.58 o 
   3  17   7        7.46       16.20     65.57 o 
   4  17   7        5.20        5.33     31.76 o 
   0  18   7       14.48       31.73     32.02 o 
   1  18   7        0.31       27.81     43.07 o 
   2  18   7        6.93       18.93     70.98 o 
   0   0   8     6262.43     6131.25     88.59 o 
   1   0   8     3734.08     3532.68     67.40 o 
   2   0   8     1024.73      952.99     34.66 o 
   3   0   8       48.28       99.95     42.14 o 
   4   0   8     1912.29     1802.74     42.24 o 
   5   0   8     1681.73     1608.68     62.37 o 
   6   0   8      241.91      296.35     22.42 o 
   7   0   8      320.32      252.61     39.29 o 
   8   0   8        0.06       20.26     23.79 o 
   9   0   8      370.40      389.97     31.71 o 
  10   0   8       70.44      114.60     43.21 o 
  11   0   8        4.98       25.12     29.41 o 
  12   0   8       71.09       57.74     32.59 o 
  13   0   8      545.43      573.75     45.18 o 
   1   1   8      633.71      618.83     22.87 o 
   2   1   8        6.83       12.76     11.74 o 
   3   1   8        5.10        2.42     12.41 o 
   4   1   8      127.85      111.86     16.20 o 
   5   1   8        0.91        9.88     14.99 o 
   6   1   8      924.54      855.72     32.51 o 
   7   1   8     1602.21     1606.93     80.01 o 
   8   1   8        7.31       14.29     29.78 o 
   9   1   8      745.20      665.79     51.00 o 
  10   1   8     1700.69     1768.38     58.31 o 
  11   1   8        3.34       11.31     25.46 o 
  12   1   8        5.55       25.24     27.93 o 
  13   1   8        0.16        6.57     51.10 o 
   0   2   8     2030.43     2349.24    202.29 o 
   1   2   8        5.95       21.31     22.51 o 
   2   2   8       77.88       79.47     14.20 o 
   3   2   8        1.34       20.32     11.56 o 
   4   2   8      164.94      172.45     18.18 o 
   5   2   8      109.47       96.64     33.23 o 
   6   2   8       65.85       46.80     30.92 o 
   7   2   8      735.05      755.76     84.89 o 
   8   2   8     1165.82     1046.34     92.53 o 
   9   2   8      716.46      743.95     40.21 o 
  10   2   8      214.69      198.08     30.57 o 
  11   2   8       66.67       25.45     30.52 o 
  12   2   8        1.96       32.76     37.75 o 
  13   2   8      171.93      195.38     37.27 o 
   1   3   8       33.06       19.16     13.16 o 
   2   3   8     3357.58     3710.15    350.30 o 
   3   3   8      368.32      383.82     20.54 o 
   4   3   8       13.07        0.73     14.50 o 
   5   3   8        0.16        4.05     22.45 o 
   6   3   8      124.80      104.87     19.89 o 
   7   3   8       45.67       50.00     45.59 o 
   8   3   8       31.76       33.17     48.66 o 
   9   3   8      130.21      131.88     27.64 o 
  10   3   8      314.87      326.47     66.45 o 
  11   3   8       61.62       61.00     27.64 o 
  12   3   8        8.24       31.64     26.70 o 
   0   4   8      198.05      227.41     28.08 o 
   1   4   8      381.77      349.80     54.25 o 
   2   4   8      764.93      796.64    106.72 o 
   3   4   8       24.83       39.25     18.35 o 
   4   4   8      522.09      463.20     71.54 o 
   5   4   8      216.88      192.92     19.62 o 
   6   4   8     1176.42     1156.53     85.04 o 
   7   4   8      350.37      314.37     52.72 o 
   8   4   8      147.10      161.69     26.11 o 
   9   4   8       65.95        5.75     44.16 o 
  10   4   8       35.31       16.01     28.67 o 
  11   4   8       85.82       35.77     28.17 o 
  12   4   8       87.93       98.86     32.70 o 
   1   5   8      332.77      308.70     26.64 o 
   2   5   8       94.65       99.11     27.29 o 
   3   5   8      885.31      758.57     80.39 o 
   4   5   8     1340.48     1361.22    140.07 o 
   5   5   8      177.63      179.56     38.36 o 
   6   5   8       10.35       13.51     16.54 o 
   7   5   8     1766.40     1710.18    260.96 o 
   8   5   8     1551.26     1539.45    270.97 o 
   9   5   8       26.30       22.35     36.53 o 
  10   5   8       23.15        4.14     41.66 o 
  11   5   8      155.31      121.39     32.44 o 
  12   5   8       30.38       15.63     26.88 o 
   0   6   8     1145.67     1288.98    185.36 o 
   1   6   8     2614.02     2440.56    255.84 o 
   2   6   8     2304.02     2295.43    310.32 o 
   3   6   8      184.86      135.59     38.66 o 
   4   6   8      536.49      592.72    108.32 o 
   5   6   8     1310.29     1356.11    174.58 o 
   6   6   8        9.04       18.94     18.94 o 
   7   6   8       46.92       70.44     38.18 o 
   8   6   8      221.48      258.44     43.67 o 
   9   6   8       16.01       33.78     73.44 o 
  10   6   8      195.04      161.63     30.62 o 
  11   6   8       64.27       46.61     56.34 o 
  12   6   8        6.63       21.43     26.73 o 
   1   7   8      163.94      154.74     17.62 o 
   2   7   8      882.91      833.65     80.54 o 
   3   7   8     2686.85     2886.51    247.00 o 
   4   7   8       60.12       31.23     19.05 o 
   5   7   8     1033.76     1054.24     61.47 o 
   6   7   8      225.41      338.44     60.30 o 
   7   7   8      445.54      513.20     71.40 o 
   8   7   8        4.64        3.42     23.73 o 
   9   7   8       93.71       58.45     42.45 o 
  10   7   8       30.58       27.61     25.66 o 
  11   7   8       97.74       63.58     29.40 o 
  12   7   8       53.59       77.04     27.76 o 
   0   8   8      993.06     1175.71    186.59 o 
   1   8   8       32.83       51.70     19.69 o 
   2   8   8      115.37      163.07     20.64 o 
   3   8   8      335.34      358.49     47.37 o 
   4   8   8      298.07      240.73     31.01 o 
   5   8   8        2.16        5.36     29.17 o 
   6   8   8        8.47       57.55     21.45 o 
   7   8   8       27.11       66.85     27.21 o 
   8   8   8      181.98      255.10     71.88 o 
   9   8   8      446.68      440.70    106.01 o 
  10   8   8       41.62       31.86     46.86 o 
  11   8   8        6.87       19.51     25.52 o 
   1   9   8      201.31      206.89     74.25 o 
   2   9   8      279.07      326.56     24.74 o 
   3   9   8      122.49       75.91     32.79 o 
   4   9   8        3.72       49.02     34.03 o 
   5   9   8       68.94       90.39     37.56 o 
   6   9   8      208.12      268.59     59.94 o 
   7   9   8      520.45      469.97     99.88 o 
   8   9   8      123.69      112.36     31.14 o 
   9   9   8        1.82       11.79     27.30 o 
  10   9   8       33.95       39.31     30.76 o 
  11   9   8       13.47        1.65     33.11 o 
   0  10   8      145.57      141.90     41.75 o 
   1  10   8      140.08      150.29     21.45 o 
   2  10   8      610.13      647.59     42.00 o 
   3  10   8      204.49      206.55     25.40 o 
   4  10   8        0.01        1.09     27.88 o 
   5  10   8      192.75      208.08     38.89 o 
   6  10   8     1378.38     1304.43    129.50 o 
   7  10   8       86.90       53.07     29.94 o 
   8  10   8        4.75       18.29     29.25 o 
   9  10   8        3.25        8.40     27.23 o 
  10  10   8        7.67       11.53     30.67 o 
   1  11   8       30.75       52.91     22.39 o 
   2  11   8     1574.13     1760.97    183.57 o 
   3  11   8      180.89      164.85     37.60 o 
   4  11   8       40.08      124.25     35.91 o 
   5  11   8      126.89      167.26     32.06 o 
   6  11   8       47.72       29.47     29.78 o 
   7  11   8      234.45      189.51     52.98 o 
   8  11   8        3.86       14.15     29.57 o 
   9  11   8        0.07       27.51     47.10 o 
  10  11   8      154.17      120.78     36.11 o 
   0  12   8      253.07      253.80     28.67 o 
   1  12   8      656.78      687.72     96.83 o 
   2  12   8      575.33      649.50    102.37 o 
   3  12   8      451.18      465.39     53.26 o 
   4  12   8      379.26      396.89     38.12 o 
   5  12   8       79.12       65.13     28.85 o 
   6  12   8       12.16       12.75     27.78 o 
   7  12   8      162.01      109.53     32.20 o 
   8  12   8       83.38      152.30     32.37 o 
   9  12   8        4.71       58.32     33.65 o 
   1  13   8       43.36       47.34     26.64 o 
   2  13   8      150.72      207.95     31.50 o 
   3  13   8      595.91      643.49     42.66 o 
   4  13   8       98.06       49.86     73.64 o 
   5  13   8      285.27      264.35     38.30 o 
   6  13   8      158.05      184.31     73.39 o 
   7  13   8        0.53       14.64     30.16 o 
   8  13   8       22.31       64.37     30.61 o 
   9  13   8        4.77        3.17     31.12 o 
   0  14   8      318.40      328.77     98.62 o 
   1  14   8      122.85       84.32     31.00 o 
   2  14   8      152.50      109.83     32.15 o 
   3  14   8       26.07       26.61     29.31 o 
   4  14   8       20.91       26.20     31.47 o 
   5  14   8      377.99      411.15     39.41 o 
   6  14   8       39.09       70.64     69.99 o 
   7  14   8        5.32       18.43     98.22 o 
   8  14   8        9.46       26.35     52.40 o 
   1  15   8       45.82       26.76     42.71 o 
   2  15   8       66.80       41.13     39.59 o 
   3  15   8       63.15       41.07     33.43 o 
   4  15   8      188.71      126.42     35.57 o 
   5  15   8        1.46       41.89     44.46 o 
   6  15   8        4.95       10.94     28.72 o 
   7  15   8       49.28       52.23     31.51 o 
   0  16   8       19.57       36.77     32.85 o 
   1  16   8        0.01       14.76     28.05 o 
   2  16   8        1.94        2.62     29.66 o 
   3  16   8       40.92       59.87     48.49 o 
   4  16   8       14.16       19.96     32.01 o 
   5  16   8       12.01       33.39     30.85 o 
   6  16   8       88.48      101.15     33.79 o 
   1  17   8       21.85       84.90     29.57 o 
   2  17   8        0.62        2.34     32.41 o 
   3  17   8        5.72       59.61     59.61 o 
   4  17   8        0.35        6.39     30.49 o 
   0  18   8       21.85       35.18     49.60 o 
   1   1   9       58.88       57.37     24.06 o 
   2   1   9      441.13      457.88     23.00 o 
   3   1   9     4595.38     4610.61     62.01 o 
   4   1   9      111.91      112.01     17.48 o 
   5   1   9     1104.20     1014.88     34.40 o 
   6   1   9        0.31        5.95     15.79 o 
   7   1   9      119.47      139.27     50.11 o 
   8   1   9       25.17       16.90     25.31 o 
   9   1   9      167.39      121.60     29.41 o 
  10   1   9      163.92      148.70     30.89 o 
  11   1   9       77.92      114.76     38.61 o 
  12   1   9        8.35       28.84     28.84 o 
   0   2   9       35.56       49.62     14.94 o 
   1   2   9        3.45        6.03     13.16 o 
   2   2   9     1943.16     1909.96     39.79 o 
   3   2   9      332.68      266.11     28.91 o 
   4   2   9       30.74       15.60     15.60 o 
   5   2   9     1505.62     1387.49     51.47 o 
   6   2   9       42.98       19.51     17.92 o 
   7   2   9        1.04        1.87     20.62 o 
   8   2   9      614.77      528.02     36.53 o 
   9   2   9     1358.04     1510.62     82.00 o 
  10   2   9      161.86      184.37     29.11 o 
  11   2   9        0.40       15.14     26.83 o 
  12   2   9       14.65       18.59     37.91 o 
   1   3   9      655.81      661.03     25.45 o 
   2   3   9       20.08       17.71     14.72 o 
   3   3   9      863.59      823.37     73.35 o 
   4   3   9     1113.79     1120.16     62.92 o 
   5   3   9      436.76      443.95     47.44 o 
   6   3   9      107.76       47.17     20.55 o 
   7   3   9       64.46       32.10     22.51 o 
   8   3   9      228.86      241.10     28.59 o 
   9   3   9       28.92       56.47     27.84 o 
  10   3   9      103.61      116.30     29.28 o 
  11   3   9      310.31      251.58     38.42 o 
  12   3   9       85.91       59.72     28.40 o 
   0   4   9      988.40     1031.52     95.96 o 
   1   4   9     1628.65     1741.12    151.86 o 
   2   4   9      209.29      175.85     20.44 o 
   3   4   9      907.78      952.96    109.81 o 
   4   4   9       35.60       38.41     15.46 o 
   5   4   9      533.18      567.68     57.94 o 
   6   4   9      144.17      165.76     35.29 o 
   7   4   9        0.71       11.81     19.73 o 
   8   4   9        7.12        0.25     22.01 o 
   9   4   9      510.17      549.31     36.10 o 
  10   4   9      735.82      640.43     80.16 o 
  11   4   9       57.35       32.45     32.96 o 
  12   4   9        9.52        2.16     28.87 o 
   1   5   9       94.12       76.41     17.08 o 
   2   5   9       74.63       99.36     16.74 o 
   3   5   9     1301.94     1315.95    168.31 o 
   4   5   9      345.43      291.02     50.23 o 
   5   5   9       32.89       24.06     21.74 o 
   6   5   9      222.33      195.98     86.42 o 
   7   5   9      150.74      189.15     53.25 o 
   8   5   9      422.09      438.31     58.82 o 
   9   5   9        3.71        4.39     24.12 o 
  10   5   9      136.05      163.45     37.21 o 
  11   5   9      172.08      215.32     42.81 o 
  12   5   9       54.37       43.90     26.94 o 
   0   6   9     1229.03     1341.69    161.70 o 
   1   6   9      471.96      529.59     83.74 o 
   2   6   9       68.29      115.06     41.65 o 
   3   6   9      684.09      573.80     95.95 o 
   4   6   9       44.18       10.62     19.07 o 
   5   6   9      286.98      313.04     42.16 o 
   6   6   9        0.12        8.20     27.46 o 
   7   6   9       82.03        2.81     38.81 o 
   8   6   9      353.02      309.42     34.98 o 
   9   6   9      206.70      184.98     30.01 o 
  10   6   9        4.13       26.80     26.80 o 
  11   6   9        0.85       13.52     25.69 o 
  12   6   9        3.63       13.06     25.86 o 
   1   7   9        6.02       11.57     26.52 o 
   2   7   9     1834.97     1816.86    174.71 o 
   3   7   9       67.08       87.64     23.63 o 
   4   7   9      498.53      543.37     66.36 o 
   5   7   9     1581.36     1659.95    208.44 o 
   6   7   9      503.70      560.46     81.68 o 
   7   7   9      179.19      164.08     29.59 o 
   8   7   9      100.84       97.66     40.17 o 
   9   7   9        1.18       26.93     26.93 o 
  10   7   9      105.21      108.00     26.76 o 
  11   7   9        3.89       38.15     24.47 o 
   0   8   9       39.22       46.20     17.72 o 
   1   8   9      146.31      123.51     21.25 o 
   2   8   9     1121.10     1208.26    147.03 o 
   3   8   9      179.84      166.52     31.39 o 
   4   8   9      884.97     1041.94    101.75 o 
   5   8   9     1139.90      996.90    144.98 o 
   6   8   9      168.40       93.44     47.79 o 
   7   8   9       13.87       60.11     24.69 o 
   8   8   9      166.20      195.53     32.35 o 
   9   8   9      161.41      207.79     62.77 o 
  10   8   9       10.81       15.00     27.14 o 
  11   8   9       26.10        1.09     29.37 o 
   1   9   9     1032.81     1089.54    159.31 o 
   2   9   9      856.97      754.91     34.85 o 
   3   9   9       48.16       83.18     41.89 o 
   4   9   9      466.99      410.02     51.79 o 
   5   9   9      401.51      412.52     43.74 o 
   6   9   9      172.55      162.01     27.79 o 
   7   9   9       14.37       12.28     26.07 o 
   8   9   9      380.28      491.51     93.75 o 
   9   9   9        0.03       11.42     37.79 o 
  10   9   9       10.82        7.72     29.82 o 
  11   9   9       70.31       45.15     38.59 o 
   0  10   9       76.14       52.64     22.28 o 
   1  10   9      273.02      270.69     47.54 o 
   2  10   9        2.96       19.57     22.39 o 
   3  10   9      254.85      289.47    113.24 o 
   4  10   9      887.05      792.65    111.61 o 
   5  10   9     2116.15     2279.98    312.27 o 
   6  10   9      561.54      550.93     75.20 o 
   7  10   9      114.31      135.36     32.60 o 
   8  10   9        4.46        9.62     27.51 o 
   9  10   9      251.52      342.86     34.67 o 
  10  10   9       10.08       16.02     30.71 o 
   1  11   9      610.65      553.77     37.78 o 
   2  11   9        2.39       13.48     36.93 o 
   3  11   9       65.31        3.24     27.93 o 
   4  11   9      111.75       49.27     40.55 o 
   5  11   9      803.58      716.31     82.61 o 
   6  11   9      103.46       83.96     29.96 o 
   7  11   9      189.39      239.40     34.41 o 
   8  11   9      135.97      153.60     50.96 o 
   9  11   9       32.13       26.63     33.05 o 
  10  11   9        3.30       60.58     56.06 o 
   0  12   9        8.36        2.35     24.67 o 
   1  12   9      131.30      141.97     47.24 o 
   2  12   9     2289.25     2217.89    170.33 o 
   3  12   9        1.25       45.13     29.03 o 
   4  12   9      114.27       60.25     37.52 o 
   5  12   9      571.56      527.02    111.27 o 
   6  12   9       29.22       17.06     29.37 o 
   7  12   9        2.26       13.10     58.67 o 
   8  12   9       75.63      114.52     34.09 o 
   9  12   9       98.10       50.99     33.75 o 
   1  13   9        4.66        4.75     25.56 o 
   2  13   9       19.79       59.70     25.51 o 
   3  13   9       69.24       40.60     31.72 o 
   4  13   9      197.83      217.87     83.14 o 
   5  13   9      118.19      126.17     33.44 o 
   6  13   9       84.92       72.46     30.70 o 
   7  13   9      120.60      121.25     84.82 o 
   8  13   9       48.23       12.49     31.79 o 
   0  14   9      566.20      536.43     48.16 o 
   1  14   9        3.39       51.52     27.40 o 
   2  14   9       24.55       19.46     28.63 o 
   3  14   9        3.68       17.10     31.05 o 
   4  14   9       36.63       42.88     31.45 o 
   5  14   9       18.25       10.67     31.75 o 
   6  14   9       85.47       45.13     33.09 o 
   7  14   9       17.27        7.29     30.67 o 
   1  15   9        5.79        7.65     29.48 o 
   2  15   9       40.38       10.38     31.77 o 
   3  15   9      116.15      126.45     33.24 o 
   4  15   9        5.35       43.56     28.62 o 
   5  15   9       47.73       78.92     32.85 o 
   6  15   9       37.80       64.39     31.51 o 
   0  16   9      149.58       79.82     35.39 o 
   1  16   9        2.31        1.59     29.58 o 
   2  16   9       99.64       71.95     34.72 o 
   3  16   9       46.51       78.15     30.90 o 
   4  16   9        5.35       18.80     29.83 o 
   5  16   9       28.38       52.39     33.23 o 
   1  17   9       85.98       62.86     34.03 o 
   2  17   9       20.20       11.02     30.22 o 
   3  17   9       70.63       86.13     37.85 o 
   0   0  10    21497.58    21191.50    135.48 o 
   1   0  10     3517.31     3508.18     52.84 o 
   2   0  10      507.16      475.78     23.40 o 
   3   0  10      883.52      848.85     29.90 o 
   4   0  10      774.36      771.68     51.16 o 
   5   0  10      881.11      809.39     59.00 o 
   6   0  10        7.26       34.71     19.17 o 
   7   0  10        4.08       22.24     23.16 o 
   8   0  10       15.67       88.88     47.34 o 
   9   0  10       11.73       10.04     23.28 o 
  10   0  10      863.15      890.15     46.74 o 
  11   0  10      423.21      371.97     74.57 o 
  12   0  10       70.73       37.69     31.89 o 
   1   1  10     1088.35     1063.49     32.79 o 
   2   1  10     6055.42     5961.09     70.86 o 
   3   1  10     1111.54     1099.30     34.43 o 
   4   1  10     1543.07     1490.20     67.05 o 
   5   1  10      287.36      310.90     23.41 o 
   6   1  10      473.12      501.23     29.32 o 
   7   1  10       82.98       89.09     23.16 o 
   8   1  10      908.43      989.27     41.43 o 
   9   1  10      438.08      414.75     34.72 o 
  10   1  10        0.32       37.51     26.79 o 
  11   1  10        1.27        1.05     26.88 o 
  12   1  10       28.89       57.31     26.98 o 
   0   2  10      995.49     1003.85     33.12 o 
   1   2  10     8475.91     8944.91     87.95 o 
   2   2  10     1798.07     1821.83     41.27 o 
   3   2  10     1208.06     1294.94    104.97 o 
   4   2  10     1532.99     1545.39    133.70 o 
   5   2  10      960.08     1032.96     36.66 o 
   6   2  10        0.97       26.42     26.42 o 
   7   2  10      671.00      653.85     36.26 o 
   8   2  10       99.20      144.74     26.70 o 
   9   2  10        2.40       31.88     31.88 o 
  10   2  10      407.80      429.24     38.73 o 
  11   2  10       27.62        2.90     28.77 o 
  12   2  10        1.70       25.71     30.63 o 
   1   3  10      478.65      560.19     26.23 o 
   2   3  10      906.72      847.31     29.93 o 
   3   3  10     1267.79     1303.10     53.90 o 
   4   3  10      470.66      483.96     60.35 o 
   5   3  10      258.66      322.44     43.78 o 
   6   3  10      816.31      765.81     33.47 o 
   7   3  10       54.35       54.70     30.59 o 
   8   3  10      273.85      342.88     46.29 o 
   9   3  10      393.60      411.75     69.44 o 
  10   3  10        5.01       15.55     26.13 o 
  11   3  10        6.98       24.65     33.84 o 
  12   3  10        3.98        4.54     27.91 o 
   0   4  10      135.49      164.04     28.37 o 
   1   4  10      568.90      564.15     86.93 o 
   2   4  10       15.87        3.35     14.86 o 
   3   4  10     1233.15     1307.54     37.94 o 
   4   4  10       20.29       38.74     15.75 o 
   5   4  10       32.19       28.74     28.78 o 
   6   4  10       13.78       26.71     26.71 o 
   7   4  10       27.37        4.26     21.47 o 
   8   4  10        5.87       55.52     22.88 o 
   9   4  10       80.01       69.35     25.19 o 
  10   4  10        2.93        1.52     48.50 o 
  11   4  10        0.14       28.56     24.69 o 
  12   4  10       24.33       10.17     27.16 o 
   1   5  10     1508.95     1454.56    134.43 o 
   2   5  10     1346.02     1238.65    123.80 o 
   3   5  10      366.97      362.39     44.69 o 
   4   5  10       60.14       51.33     18.80 o 
   5   5  10        5.53        3.39     23.16 o 
   6   5  10      221.45      203.23     25.05 o 
   7   5  10      945.64      961.99    106.08 o 
   8   5  10       47.48       51.26     24.30 o 
   9   5  10        4.47       23.34     46.90 o 
  10   5  10       16.64       58.62     26.41 o 
  11   5  10        2.17        5.08     26.46 o 
  12   5  10       67.48       15.73     29.01 o 
   0   6  10     2688.72     2556.48    275.29 o 
   1   6  10      197.59      240.31     20.88 o 
   2   6  10      199.94      167.77     32.09 o 
   3   6  10       49.28       49.32     16.77 o 
   4   6  10     1808.61     1792.34    203.42 o 
   5   6  10       10.63       10.63     19.34 o 
   6   6  10        1.19       20.31     20.31 o 
   7   6  10      125.54      167.40     42.19 o 
   8   6  10      303.67      359.61     78.36 o 
   9   6  10       36.70       54.57     51.25 o 
  10   6  10       62.84      111.77     27.69 o 
  11   6  10       24.53       62.46     23.65 o 
   1   7  10      348.71      334.62     52.97 o 
   2   7  10      979.47      996.62    117.30 o 
   3   7  10      287.35      293.77     25.64 o 
   4   7  10      200.81      209.22     28.42 o 
   5   7  10      362.52      300.95     30.21 o 
   6   7  10       68.07       96.87     23.85 o 
   7   7  10        2.11       28.61     28.61 o 
   8   7  10       48.67       72.54     33.26 o 
   9   7  10       25.64       21.60     38.91 o 
  10   7  10       31.91       11.84     28.77 o 
  11   7  10       14.78        0.62     27.36 o 
   0   8  10     1030.65     1131.14    141.12 o 
   1   8  10     1283.33     1427.00    138.45 o 
   2   8  10      286.45      293.95     26.51 o 
   3   8  10      200.39      145.14     29.51 o 
   4   8  10        6.54       15.31     28.65 o 
   5   8  10      187.82      207.69     48.39 o 
   6   8  10     1427.88     1386.30    199.86 o 
   7   8  10      515.34      472.51     82.64 o 
   8   8  10       28.45       47.52     50.71 o 
   9   8  10        1.02        4.36     43.04 o 
  10   8  10      243.77      265.34     53.82 o 
  11   8  10       14.87        0.50     38.69 o 
   1   9  10      200.35      239.89     68.70 o 
   2   9  10       37.64       31.22     23.13 o 
   3   9  10       32.30       37.49     23.41 o 
   4   9  10      817.71      895.29     59.46 o 
   5   9  10       51.84       77.50     26.97 o 
   6   9  10        0.96       24.87     24.87 o 
   7   9  10        7.13       18.45     32.98 o 
   8   9  10      608.14      556.21     92.54 o 
   9   9  10       67.05       67.50     32.07 o 
  10   9  10       22.10       15.10     54.79 o 
   0  10  10       68.14       75.95     26.82 o 
   1  10  10       17.68       39.39     25.52 o 
   2  10  10       10.98       20.75     30.09 o 
   3  10  10      619.31      630.41    120.34 o 
   4  10  10      234.50      278.03     84.92 o 
   5  10  10        2.51        4.11     37.50 o 
   6  10  10        2.75        0.12     26.38 o 
   7  10  10       14.68        5.44     26.54 o 
   8  10  10        2.08       14.50     34.08 o 
   9  10  10        5.57       46.65     28.94 o 
  10  10  10        2.60       11.98     28.80 o 
   1  11  10        3.03       22.13     25.06 o 
   2  11  10      280.92      266.15     30.40 o 
   3  11  10      117.56      141.42     29.95 o 
   4  11  10      159.92      173.05     34.42 o 
   5  11  10       29.99       22.89     31.37 o 
   6  11  10        9.37        5.94     26.52 o 
   7  11  10       33.12        9.78     28.19 o 
   8  11  10       31.92       22.09     31.22 o 
   9  11  10      108.13      151.78     39.71 o 
   0  12  10       33.60       91.68     64.94 o 
   1  12  10       22.77       17.08     25.51 o 
   2  12  10       13.32       36.90     25.93 o 
   3  12  10        0.29       13.73     28.76 o 
   4  12  10        1.72       20.41     29.74 o 
   5  12  10      165.99      134.57     31.92 o 
   6  12  10       19.10        5.96     49.99 o 
   7  12  10       35.75       23.10     31.06 o 
   8  12  10       30.13       39.79     31.25 o 
   9  12  10       58.59       22.09     33.22 o 
   1  13  10       47.76       61.22     27.12 o 
   2  13  10       37.10       29.04     29.08 o 
   3  13  10       21.57       44.23     29.27 o 
   4  13  10        0.06       20.60     28.06 o 
   5  13  10      257.32      245.35     66.62 o 
   6  13  10       42.69       30.48     30.48 o 
   7  13  10       72.46       86.43     30.13 o 
   8  13  10        4.47       25.32     31.21 o 
   0  14  10       30.39       13.11     31.94 o 
   1  14  10      165.16      188.58     30.24 o 
   2  14  10        9.97       37.38     27.79 o 
   3  14  10       13.21       13.06     30.94 o 
   4  14  10       90.19      110.30     30.98 o 
   5  14  10        5.36       12.71     29.07 o 
   6  14  10      176.07       86.74     35.51 o 
   7  14  10        4.08       31.71     29.76 o 
   1  15  10        8.64       11.29     34.27 o 
   2  15  10        5.87       49.51     28.27 o 
   3  15  10       21.51       30.44     30.84 o 
   4  15  10       12.14       49.28     29.94 o 
   5  15  10       29.73       29.71     30.88 o 
   6  15  10        6.18       30.99     30.99 o 
   0  16  10       50.71       32.89     45.33 o 
   1  16  10        7.29       37.85     59.61 o 
   2  16  10       93.10       33.59     32.51 o 
   3  16  10        0.29       32.39     32.39 o 
   4  16  10       14.44       88.68     36.05 o 
   1  17  10        0.41       36.78     28.03 o 
   2  17  10       10.45       35.95     30.14 o 
   1   1  11       57.96       49.77     17.29 o 
   2   1  11     1360.30     1353.80     37.24 o 
   3   1  11        7.21        1.54     15.70 o 
   4   1  11       85.38      150.43     25.53 o 
   5   1  11       67.40       88.37     19.07 o 
   6   1  11       56.49       59.26     20.92 o 
   7   1  11      386.39      401.13     70.97 o 
   8   1  11       68.54      105.53     50.91 o 
   9   1  11      172.60      203.24     31.20 o 
  10   1  11       10.51       60.82     25.43 o 
  11   1  11        3.47        6.26     27.98 o 
  12   1  11       13.40        4.78     64.51 o 
   0   2  11     2851.40     2903.83     61.73 o 
   1   2  11      447.99      425.11     46.03 o 
   2   2  11      164.59      152.02     19.54 o 
   3   2  11        1.52        0.28     15.90 o 
   4   2  11       10.36       35.00     17.12 o 
   5   2  11      253.80      261.30     31.61 o 
   6   2  11     1770.03     1698.17     92.14 o 
   7   2  11       12.09        6.18     22.81 o 
   8   2  11     1473.71     1463.44    106.25 o 
   9   2  11       79.26       73.46     27.68 o 
  10   2  11       82.95      106.18     29.54 o 
  11   2  11       44.90       30.01     26.44 o 
  12   2  11       63.84       88.02     29.39 o 
   1   3  11     1271.20     1201.62     96.49 o 
   2   3  11        0.83       13.54     18.96 o 
   3   3  11      681.38      678.66     38.05 o 
   4   3  11       46.42       72.23     18.43 o 
   5   3  11       22.12       46.13     17.46 o 
   6   3  11     1026.75      950.63     38.64 o 
   7   3  11      962.60      975.30     97.89 o 
   8   3  11       22.31       27.77     35.94 o 
   9   3  11      111.47      118.04     47.12 o 
  10   3  11       27.59        8.74     56.68 o 
  11   3  11       22.64       10.42     26.24 o 
  12   3  11      512.80      489.07     77.96 o 
   0   4  11     2628.08     2767.89    287.21 o 
   1   4  11     2957.15     3026.16    245.75 o 
   2   4  11      409.39      426.88     41.69 o 
   3   4  11      117.39      102.25     19.15 o 
   4   4  11      688.54      793.92     59.12 o 
   5   4  11       26.88       19.53     19.67 o 
   6   4  11       12.04        3.92     20.99 o 
   7   4  11      112.84       99.03     26.77 o 
   8   4  11       33.22       21.09     26.19 o 
   9   4  11        1.75       10.43     25.45 o 
  10   4  11      477.79      433.47     34.97 o 
  11   4  11        1.52       28.17     28.17 o 
  12   4  11        1.56      123.62     35.92 o 
   1   5  11       89.70       86.82     19.05 o 
   2   5  11      139.69      106.10     19.30 o 
   3   5  11      543.44      597.85     29.40 o 
   4   5  11      185.33      183.52     22.48 o 
   5   5  11       17.24        9.67     20.08 o 
   6   5  11        0.52       14.10     21.51 o 
   7   5  11      895.52      897.99    107.59 o 
   8   5  11      148.93      147.84     40.35 o 
   9   5  11      213.84      141.20     35.52 o 
  10   5  11       28.45       38.62     27.82 o 
  11   5  11        8.61        5.77     26.55 o 
   0   6  11     2217.34     2169.64    339.70 o 
   1   6  11      273.17      257.01     22.88 o 
   2   6  11      348.75      333.91     90.12 o 
   3   6  11       30.74       10.04     36.68 o 
   4   6  11       17.29        1.01     19.68 o 
   5   6  11       15.76       10.43     49.52 o 
   6   6  11      879.91      869.93    156.31 o 
   7   6  11      102.75      150.19     36.16 o 
   8   6  11      633.55      651.54     89.69 o 
   9   6  11       40.19       66.31     27.36 o 
  10   6  11        7.35        7.76     35.18 o 
  11   6  11        1.33       10.34     27.10 o 
   1   7  11      908.95      968.77    133.64 o 
   2   7  11      344.75      329.76     67.35 o 
   3   7  11       69.47       45.73     21.25 o 
   4   7  11     1704.76     1591.68    261.76 o 
   5   7  11        2.66        3.45     54.62 o 
   6   7  11       80.67       69.92     25.06 o 
   7   7  11        0.00       62.24     22.11 o 
   8   7  11      447.79      422.42     56.29 o 
   9   7  11       41.87       84.72     33.08 o 
  10   7  11       48.14       40.72     26.60 o 
  11   7  11        0.91       22.31     56.58 o 
   0   8  11       55.61       46.00     26.29 o 
   1   8  11      405.12      449.51    116.86 o 
   2   8  11      190.32      185.00     23.65 o 
   3   8  11        3.07       12.93     31.23 o 
   4   8  11      634.36      662.09    126.39 o 
   5   8  11       86.34       44.25     25.45 o 
   6   8  11      388.11      393.26     47.40 o 
   7   8  11        0.06       25.49     25.49 o 
   8   8  11       60.73       54.39     29.00 o 
   9   8  11       16.15       24.58     25.47 o 
  10   8  11        2.64       42.96     51.64 o 
   1   9  11      115.00      109.21     23.24 o 
   2   9  11     1169.10     1202.69    134.13 o 
   3   9  11      437.06      472.52     41.95 o 
   4   9  11     1591.33     1527.94    167.10 o 
   5   9  11       10.92       61.97     24.76 o 
   6   9  11      190.52      228.43     49.29 o 
   7   9  11      157.18      207.02     44.68 o 
   8   9  11        4.50        1.86     27.26 o 
   9   9  11       98.04       36.11     34.18 o 
  10   9  11       11.54       31.70     26.48 o 
   0  10  11      178.70      230.08     72.68 o 
   1  10  11       26.89       48.35     48.27 o 
   2  10  11     1062.38      947.53    163.96 o 
   3  10  11       36.46       25.16     27.61 o 
   4  10  11      960.19     1050.72    187.69 o 
   5  10  11       32.74       68.34     28.60 o 
   6  10  11      395.85      485.29     78.83 o 
   7  10  11       16.94       73.94     26.17 o 
   8  10  11        7.13       52.98     52.23 o 
   9  10  11       17.34       13.85     37.02 o 
   1  11  11       58.15       97.75     31.15 o 
   2  11  11      274.28      237.93     31.98 o 
   3  11  11     1181.95     1216.19    219.73 o 
   4  11  11       22.38       13.08     26.89 o 
   5  11  11       13.77       23.63     29.92 o 
   6  11  11       32.45       81.57     27.80 o 
   7  11  11      176.68      143.23     46.91 o 
   8  11  11        2.71       20.81     35.98 o 
   9  11  11       39.43       17.25     30.44 o 
   0  12  11       45.93       30.65     38.09 o 
   1  12  11        7.51       26.30     33.64 o 
   2  12  11       19.78       26.85     27.01 o 
   3  12  11        2.38       30.21     30.21 o 
   4  12  11       10.80       41.06     28.97 o 
   5  12  11        0.61        0.44     32.72 o 
   6  12  11       40.89       23.21     29.17 o 
   7  12  11        5.10       33.81     28.27 o 
   8  12  11        5.51       18.40     31.22 o 
   1  13  11      458.56      449.85     96.63 o 
   2  13  11       30.75       10.29     28.62 o 
   3  13  11      382.29      317.50     37.91 o 
   4  13  11      574.79      583.10     50.86 o 
   5  13  11      104.06      104.54     31.49 o 
   6  13  11        5.59       44.35     50.08 o 
   7  13  11       41.79       16.61     29.23 o 
   0  14  11      961.92      957.44     80.19 o 
   1  14  11       29.40       63.06     28.64 o 
   2  14  11        3.34       11.61     27.90 o 
   3  14  11       34.51       28.43     31.35 o 
   4  14  11        8.92       17.81     38.01 o 
   5  14  11       12.80       13.88     31.52 o 
   6  14  11       46.84       28.72     28.55 o 
   1  15  11       23.56       47.23     28.16 o 
   2  15  11       10.21       58.75     27.16 o 
   3  15  11       63.77       63.00     30.52 o 
   4  15  11       53.00       44.42     32.85 o 
   5  15  11       55.65       20.70     37.28 o 
   0  16  11      120.84      120.86     35.49 o 
   1  16  11       54.70       70.65     28.28 o 
   2  16  11        0.36       34.81     30.42 o 
   3  16  11       10.64       12.79     31.27 o 
   4  16  11       11.82       40.56     49.42 o 
   0   0  12     1549.22     1614.36     73.84 o 
   1   0  12       24.35       46.67     23.37 o 
   2   0  12       94.59      124.35     18.70 o 
   3   0  12     1786.82     1907.39     67.51 o 
   4   0  12      332.14      348.60     56.43 o 
   5   0  12        3.07       27.11     20.97 o 
   6   0  12       99.60       66.33     26.75 o 
   7   0  12      103.10      165.65     27.47 o 
   8   0  12      568.14      559.23     34.55 o 
   9   0  12      534.65      507.92     39.13 o 
  10   0  12      207.60      221.12     34.40 o 
  11   0  12       25.02        0.44     28.73 o 
  12   0  12      239.18      207.15     50.69 o 
   1   1  12      211.70      214.27     20.95 o 
   2   1  12      411.18      362.95     41.33 o 
   3   1  12      210.96      181.05     22.40 o 
   4   1  12       82.53      111.73     21.61 o 
   5   1  12       17.46        8.94     19.40 o 
   6   1  12        0.47       12.54     26.66 o 
   7   1  12     1147.37     1190.34     47.09 o 
   8   1  12       67.71       50.97     25.75 o 
   9   1  12      151.91      186.48     30.74 o 
  10   1  12      530.66      532.09     39.72 o 
  11   1  12       52.89       40.52     29.17 o 
  12   1  12       37.97       41.58     38.03 o 
   0   2  12      757.93      775.37     33.61 o 
   1   2  12        4.36       24.02     19.05 o 
   2   2  12        2.14        9.70     21.21 o 
   3   2  12       13.68       34.26     16.92 o 
   4   2  12      177.22      120.50     24.26 o 
   5   2  12       19.42       26.42     26.42 o 
   6   2  12      171.63      198.46     25.21 o 
   7   2  12       32.56       22.57     24.96 o 
   8   2  12      211.57      239.10     28.69 o 
   9   2  12      125.09      149.47     27.93 o 
  10   2  12       12.58       15.16     28.76 o 
  11   2  12       37.68       34.05     36.61 o 
   1   3  12       81.95       89.73     47.07 o 
   2   3  12      466.93      472.71     53.81 o 
   3   3  12       15.37       53.00     17.21 o 
   4   3  12        8.04        0.90     31.23 o 
   5   3  12       47.25       43.58     32.64 o 
   6   3  12       92.81       89.24     24.57 o 
   7   3  12       59.82       85.51     24.99 o 
   8   3  12       81.43      115.13     25.79 o 
   9   3  12       32.06       30.41     26.03 o 
  10   3  12      182.74      185.94     31.30 o 
  11   3  12        3.40       26.40     26.40 o 
   0   4  12       91.66       75.50     22.64 o 
   1   4  12      101.54       95.04     20.38 o 
   2   4  12      134.64      120.49     20.66 o 
   3   4  12      180.69      213.62     79.23 o 
   4   4  12       71.12       93.96     49.78 o 
   5   4  12     1059.93     1178.52    119.40 o 
   6   4  12      423.62      338.86     30.67 o 
   7   4  12      541.70      540.70     34.79 o 
   8   4  12       16.16       52.85     26.40 o 
   9   4  12       98.67       54.47     27.24 o 
  10   4  12        5.98       24.20     27.83 o 
  11   4  12       13.28       31.59     27.09 o 
   1   5  12      170.83      168.37     29.55 o 
   2   5  12      280.72      262.73     30.90 o 
   3   5  12      647.93      605.87     57.59 o 
   4   5  12        0.78        6.58     18.86 o 
   5   5  12      138.15      156.52     25.35 o 
   6   5  12      122.17      139.46     22.82 o 
   7   5  12      122.49      122.45     49.37 o 
   8   5  12       34.28       19.24     25.70 o 
   9   5  12      259.73      190.39     88.20 o 
  10   5  12        2.47       23.54     24.99 o 
  11   5  12      375.69      376.53     36.66 o 
   0   6  12      236.27      243.10     52.87 o 
   1   6  12       45.97       63.05     22.40 o 
   2   6  12      371.70      345.93     26.13 o 
   3   6  12      540.03      578.21     31.30 o 
   4   6  12       64.33       26.26     24.98 o 
   5   6  12      673.14      737.44    110.32 o 
   6   6  12      416.22      409.94    111.75 o 
   7   6  12       30.63       50.26     25.09 o 
   8   6  12      106.25      141.03     44.68 o 
   9   6  12      171.27      224.03     87.60 o 
  10   6  12        0.35        1.25     26.41 o 
  11   6  12       16.53       29.33     29.33 o 
   1   7  12     1136.12     1095.57    178.32 o 
   2   7  12       93.75       99.88     21.09 o 
   3   7  12      126.15      157.79     22.31 o 
   4   7  12       76.66       84.07     32.83 o 
   5   7  12      109.97      116.14     24.78 o 
   6   7  12        2.05       35.31     21.67 o 
   7   7  12      195.03      196.18     29.34 o 
   8   7  12       17.30       26.45     25.77 o 
   9   7  12       23.73       37.79     58.37 o 
  10   7  12        7.08       11.27     29.39 o 
   0   8  12        3.78        7.33     39.55 o 
   1   8  12      476.64      458.60     98.97 o 
   2   8  12       74.65       92.90     21.50 o 
   3   8  12      181.28      187.16     58.53 o 
   4   8  12       88.55       24.93     26.85 o 
   5   8  12      406.78      424.30     93.57 o 
   6   8  12       10.83       25.43     24.92 o 
   7   8  12       30.01       61.34     25.46 o 
   8   8  12       37.55       80.43     23.46 o 
   9   8  12       16.15       52.05     34.76 o 
  10   8  12       17.00        7.83     27.72 o 
   1   9  12       63.28       63.86     22.31 o 
   2   9  12      645.34      659.43    129.65 o 
   3   9  12       21.72       29.12     25.05 o 
   4   9  12      558.22      519.35    132.54 o 
   5   9  12       40.01       46.46     26.14 o 
   6   9  12        0.00       19.81     37.99 o 
   7   9  12       78.56       72.19     26.81 o 
   8   9  12        0.00       23.55     27.52 o 
   9   9  12       60.85      113.65     38.30 o 
  10   9  12        4.48       19.62     25.81 o 
   0  10  12      103.48      168.99     46.93 o 
   1  10  12       24.74       53.72     63.42 o 
   2  10  12      103.86       69.21     25.25 o 
   3  10  12       11.73        0.24     25.17 o 
   4  10  12        0.08       12.02     25.85 o 
   5  10  12       92.90       97.78     38.20 o 
   6  10  12        0.83       20.43     28.01 o 
   7  10  12      196.59      184.47     30.34 o 
   8  10  12       37.71        5.06     44.36 o 
   9  10  12        0.00        2.63     44.05 o 
   1  11  12       42.42       12.75     25.63 o 
   2  11  12        1.13       39.53     32.45 o 
   3  11  12      402.66      381.84    121.57 o 
   4  11  12       40.20        9.62     28.07 o 
   5  11  12       43.32       58.87     39.22 o 
   6  11  12        2.65       20.94     49.95 o 
   7  11  12       42.83       46.48     30.69 o 
   8  11  12        0.00       42.72     29.90 o 
   0  12  12       33.21        4.74     29.31 o 
   1  12  12       17.19       18.23     25.77 o 
   2  12  12       27.31       38.65     29.86 o 
   3  12  12      351.13      328.51     36.97 o 
   4  12  12       78.57       52.61     62.57 o 
   5  12  12      114.10      111.22     31.76 o 
   6  12  12       19.13       26.54     29.02 o 
   7  12  12        1.16       18.54     34.75 o 
   8  12  12       69.93       50.28     54.93 o 
   1  13  12      136.66      177.37     34.66 o 
   2  13  12        9.04        2.53     25.77 o 
   3  13  12      279.34      247.02     32.11 o 
   4  13  12       30.32       83.52     27.18 o 
   5  13  12      111.49      142.41     32.46 o 
   6  13  12        0.51       11.90     28.03 o 
   7  13  12        4.92       27.46     29.05 o 
   0  14  12        1.13       32.72     32.72 o 
   1  14  12       12.12       71.43     34.00 o 
   2  14  12       10.45       22.28     61.66 o 
   3  14  12        5.43       32.23     48.89 o 
   4  14  12       62.29       69.23     36.83 o 
   5  14  12      159.41      113.84     33.12 o 
   6  14  12        3.74        6.11     30.02 o 
   1  15  12        1.62       23.14     28.36 o 
   2  15  12        0.47       12.07     28.45 o 
   3  15  12       64.76       29.78     32.16 o 
   4  15  12        2.45       18.71     29.66 o 
   0  16  12       15.72       84.48     31.76 o 
   1  16  12       19.15       45.55     45.85 o 
   2  16  12        4.74       48.66     71.23 o 
   1   1  13      629.00      580.09     33.17 o 
   2   1  13      578.12      652.98     80.29 o 
   3   1  13      447.79      464.77     41.35 o 
   4   1  13      302.69      305.15     26.84 o 
   5   1  13        8.81       16.89     43.37 o 
   6   1  13       24.12       49.79     23.08 o 
   7   1  13      103.86       44.72     27.30 o 
   8   1  13       82.94       68.72     26.22 o 
   9   1  13       73.71       41.85     31.08 o 
  10   1  13       25.53       54.37     45.21 o 
  11   1  13        1.16       16.27     28.43 o 
   0   2  13        2.37       12.33     25.74 o 
   1   2  13       25.31       48.58     16.89 o 
   2   2  13      171.12      148.46     22.42 o 
   3   2  13       38.69       39.39     19.07 o 
   4   2  13     1651.81     1770.68    104.04 o 
   5   2  13      636.85      617.70     34.25 o 
   6   2  13       12.37       15.18     21.54 o 
   7   2  13       39.80       62.58     25.21 o 
   8   2  13      129.50       91.32     27.48 o 
   9   2  13        2.51       38.52     38.52 o 
  10   2  13      372.43      373.07     34.59 o 
  11   2  13       13.57       25.31     25.90 o 
   1   3  13      776.71      844.72     99.18 o 
   2   3  13      405.72      404.87     27.39 o 
   3   3  13       76.00      111.35     19.94 o 
   4   3  13      113.26      116.46     33.24 o 
   5   3  13      646.96      696.06     78.81 o 
   6   3  13       33.29        7.80     22.68 o 
   7   3  13       32.77       54.47     24.39 o 
   8   3  13       11.58       12.22     33.65 o 
   9   3  13        2.93        3.06     39.34 o 
  10   3  13      252.49      228.85     32.63 o 
  11   3  13       17.32       18.16     27.59 o 
   0   4  13     5533.15     6087.37    391.22 o 
   1   4  13       55.69       52.94     18.54 o 
   2   4  13      601.61      700.57     76.26 o 
   3   4  13      470.50      561.93     57.25 o 
   4   4  13       14.62       15.42     20.65 o 
   5   4  13      344.94      414.83     30.40 o 
   6   4  13      926.29      914.00     54.96 o 
   7   4  13        3.55       14.59     23.65 o 
   8   4  13      309.07      358.49     52.44 o 
   9   4  13        2.91       28.65     28.65 o 
  10   4  13       25.95       28.83     76.38 o 
  11   4  13        1.98       78.35     24.29 o 
   1   5  13       15.36       13.74     19.44 o 
   2   5  13       27.42       19.52     18.09 o 
   3   5  13      843.19      756.57     97.56 o 
   4   5  13       35.83       15.47     21.63 o 
   5   5  13       42.71       49.53     42.20 o 
   6   5  13      379.63      385.71     37.00 o 
   7   5  13        3.16       11.26     35.19 o 
   8   5  13       92.15       81.05     49.65 o 
   9   5  13       18.93       45.91     41.44 o 
  10   5  13       76.76       88.36     27.51 o 
  11   5  13       36.41       48.22     26.59 o 
   0   6  13      444.80      470.20     88.99 o 
   1   6  13       64.21       40.55     24.11 o 
   2   6  13      168.79      197.01     33.04 o 
   3   6  13      949.18     1035.84     91.48 o 
   4   6  13       40.98       63.92     22.40 o 
   5   6  13      284.65      259.95     29.14 o 
   6   6  13        3.19        7.55     22.94 o 
   7   6  13      175.58      114.86     36.56 o 
   8   6  13      131.39      157.26     29.31 o 
   9   6  13       19.96       23.91     26.47 o 
  10   6  13      172.80      178.18     35.48 o 
   1   7  13       17.33        6.86     21.69 o 
   2   7  13     1873.47     1837.25    236.41 o 
   3   7  13      243.86      227.09     25.57 o 
   4   7  13        3.32       26.36     56.72 o 
   5   7  13        4.06       24.55     24.55 o 
   6   7  13      367.66      358.21     30.84 o 
   7   7  13      222.15      244.75     62.67 o 
   8   7  13       21.96       16.35     43.22 o 
   9   7  13        0.00       13.10     26.11 o 
  10   7  13       31.11       51.22     23.97 o 
   0   8  13      825.28      829.77    123.60 o 
   1   8  13      112.05      131.35     23.91 o 
   2   8  13      281.25      229.53     43.66 o 
   3   8  13       25.77       72.50     26.00 o 
   4   8  13     1740.34     1606.01    228.03 o 
   5   8  13      235.76      259.86     30.71 o 
   6   8  13       51.24       49.48     25.48 o 
   7   8  13        3.09       32.87     43.84 o 
   8   8  13        0.16       31.89     27.44 o 
   9   8  13       19.42       18.59     27.31 o 
  10   8  13      104.52       89.49     29.96 o 
   1   9  13      371.18      352.28     48.01 o 
   2   9  13       56.22       30.27     24.09 o 
   3   9  13       31.15       23.68     23.07 o 
   4   9  13      282.51      222.31     37.64 o 
   5   9  13       31.47       67.21     26.48 o 
   6   9  13       18.23       29.71     29.13 o 
   7   9  13      169.69      169.40     30.94 o 
   8   9  13       47.22      100.17     27.56 o 
   9   9  13       40.63       60.98     29.27 o 
   0  10  13       91.53      102.33     26.56 o 
   1  10  13       73.54       90.44     43.61 o 
   2  10  13      383.61      370.52     48.86 o 
   3  10  13        2.81        5.28     26.33 o 
   4  10  13      210.48      189.81     31.65 o 
   5  10  13      189.14      263.34     31.67 o 
   6  10  13      166.63      138.73     32.04 o 
   7  10  13       39.09       23.94     30.87 o 
   8  10  13      177.33      241.19     30.29 o 
   9  10  13      107.35      170.77     87.37 o 
   1  11  13        0.07        9.07     23.97 o 
   2  11  13      116.48      187.80     68.94 o 
   3  11  13      119.49       93.08     36.99 o 
   4  11  13      245.48      259.94     50.99 o 
   5  11  13       37.50       21.41     59.93 o 
   6  11  13       70.62       41.77     28.77 o 
   7  11  13      220.82      209.85     54.45 o 
   8  11  13        5.53       15.72     28.42 o 
   0  12  13        0.10       28.89     41.78 o 
   1  12  13      184.32      160.93     30.37 o 
   2  12  13       70.37       84.50     64.57 o 
   3  12  13       12.97       32.68     32.68 o 
   4  12  13      290.41      251.83     88.99 o 
   5  12  13      105.87       60.67     32.40 o 
   6  12  13      130.35       18.31     32.12 o 
   7  12  13        0.27       32.43     32.43 o 
   1  13  13       69.55       34.57     30.17 o 
   2  13  13        8.59       28.74     28.74 o 
   3  13  13        2.16       27.76     27.76 o 
   4  13  13       17.56        7.64     30.69 o 
   5  13  13       54.12        5.59     37.87 o 
   6  13  13        2.55        4.50     31.54 o 
   0  14  13       45.84       37.66     30.95 o 
   1  14  13       71.89       11.71     32.31 o 
   2  14  13        0.50       25.45     28.24 o 
   3  14  13       67.15       88.93     30.58 o 
   4  14  13      179.60      158.12     33.95 o 
   5  14  13        1.06       19.48     36.04 o 
   1  15  13       22.92       12.33     33.39 o 
   2  15  13       81.86       75.19     32.28 o 
   3  15  13        8.59        2.77     32.76 o 
   0   0  14     3254.08     3222.22     74.04 o 
   1   0  14     1133.65     1243.65     72.10 o 
   2   0  14        2.66       19.50     19.50 o 
   3   0  14       23.68       32.98     19.67 o 
   4   0  14     1428.40     1392.87     83.39 o 
   5   0  14       46.07       38.65     22.20 o 
   6   0  14       30.54       26.80     31.16 o 
   7   0  14       23.23       38.76     24.80 o 
   8   0  14      524.35      600.14     38.43 o 
   9   0  14       50.62       75.71     32.55 o 
  10   0  14      127.09      149.31     30.54 o 
  11   0  14       34.88       30.99     67.83 o 
   1   1  14     1034.75     1121.67     40.34 o 
   2   1  14       87.37      124.19     21.42 o 
   3   1  14      563.65      616.29     34.64 o 
   4   1  14       35.37       27.64     21.60 o 
   5   1  14        5.54        4.30     22.30 o 
   6   1  14      160.66      165.48     25.86 o 
   7   1  14       42.32       92.90     26.29 o 
   8   1  14       19.04       13.69     26.48 o 
   9   1  14       64.55       34.55     66.43 o 
  10   1  14        7.47        4.58     25.74 o 
  11   1  14       49.56       89.38     53.23 o 
   0   2  14      859.92      953.44    100.25 o 
   1   2  14      427.13      413.91     77.60 o 
   2   2  14      670.33      640.20     33.78 o 
   3   2  14       39.16       72.10     21.05 o 
   4   2  14      273.60      277.52     29.35 o 
   5   2  14       65.75       48.13     34.38 o 
   6   2  14      271.48      267.47     29.62 o 
   7   2  14        3.21        8.24     59.24 o 
   8   2  14        0.02       18.28     24.15 o 
   9   2  14       33.38       38.19     27.64 o 
  10   2  14      169.32      152.77     32.23 o 
  11   2  14       83.38      117.95     28.87 o 
   1   3  14        3.14       14.44     19.28 o 
   2   3  14      142.43      160.32     22.86 o 
   3   3  14      158.38      157.95     23.67 o 
   4   3  14      132.78      152.13     26.31 o 
   5   3  14       25.81       68.70     23.76 o 
   6   3  14      256.37      277.72     65.02 o 
   7   3  14      474.28      575.43     74.60 o 
   8   3  14       42.88        4.84     26.49 o 
   9   3  14       12.07       14.69     26.02 o 
  10   3  14        0.01        2.58     25.07 o 
  11   3  14       11.66       24.74     40.10 o 
   0   4  14      886.64     1001.22     95.71 o 
   1   4  14        2.66       12.48     24.31 o 
   2   4  14       52.34       73.99     21.29 o 
   3   4  14       59.44       38.59     29.02 o 
   4   4  14       82.90      104.45     21.22 o 
   5   4  14        7.63       32.02     32.18 o 
   6   4  14      482.19      429.94     34.46 o 
   7   4  14        3.11       44.89     22.18 o 
   8   4  14        1.86       17.06     24.41 o 
   9   4  14        2.10        1.19     26.09 o 
  10   4  14        0.56       27.87     27.87 o 
   1   5  14        7.11        6.03     20.50 o 
   2   5  14        2.58        6.76     22.25 o 
   3   5  14        3.20        2.28     33.34 o 
   4   5  14      192.70      151.80     26.53 o 
   5   5  14      307.79      368.66     38.60 o 
   6   5  14      268.69      277.16     57.06 o 
   7   5  14      480.75      516.17     71.89 o 
   8   5  14      115.65       86.11     26.76 o 
   9   5  14        9.11       54.46     51.14 o 
  10   5  14       17.75       50.65     28.19 o 
   0   6  14     1408.32     1560.68    200.15 o 
   1   6  14       64.21       53.37     23.92 o 
   2   6  14       35.91       71.81     22.32 o 
   3   6  14        0.81        2.21     22.57 o 
   4   6  14       63.92       50.82     24.80 o 
   5   6  14      192.36       65.48     29.84 o 
   6   6  14      174.33      153.20     29.45 o 
   7   6  14       17.73        0.45     25.86 o 
   8   6  14        0.03       12.92     26.27 o 
   9   6  14        4.27       14.47     26.60 o 
  10   6  14      106.06       94.37     28.03 o 
   1   7  14      168.07      228.52     32.16 o 
   2   7  14       96.78      133.48     39.16 o 
   3   7  14        6.62       22.94     22.94 o 
   4   7  14       52.13       27.01     23.58 o 
   5   7  14      176.76      172.36     41.27 o 
   6   7  14      305.66      266.08     33.50 o 
   7   7  14       51.42       95.03     37.22 o 
   8   7  14      105.24      105.11     41.63 o 
   9   7  14       10.16        3.81     27.28 o 
   0   8  14     1003.09      981.55    152.91 o 
   1   8  14       50.35       41.38     23.90 o 
   2   8  14      620.17      505.27     68.50 o 
   3   8  14      358.98      322.53     61.78 o 
   4   8  14      531.72      589.41     42.42 o 
   5   8  14      462.42      403.76     85.20 o 
   6   8  14      233.94      214.98     29.48 o 
   7   8  14       91.39      108.62     27.73 o 
   8   8  14        3.07       30.59     23.72 o 
   9   8  14       49.41       73.42     30.84 o 
   1   9  14       88.92       31.90     25.96 o 
   2   9  14       42.96       85.56     21.91 o 
   3   9  14       38.90       45.65     25.30 o 
   4   9  14        2.69       13.96     37.97 o 
   5   9  14       38.05       38.36     27.06 o 
   6   9  14       14.57       17.76     25.38 o 
   7   9  14        0.12        4.07     38.18 o 
   8   9  14        1.53       22.70     29.73 o 
   9   9  14       60.28       76.01     27.92 o 
   0  10  14       69.57       80.88     26.21 o 
   1  10  14       34.49       18.57     23.57 o 
   2  10  14        1.00       13.10     22.77 o 
   3  10  14       63.81       28.90     37.23 o 
   4  10  14       66.33       51.70     27.00 o 
   5  10  14      321.23      332.24     61.59 o 
   6  10  14        3.20       13.90     26.16 o 
   7  10  14       13.59       18.06     69.36 o 
   8  10  14       21.64        6.58     50.08 o 
   1  11  14       74.54       44.04     27.04 o 
   2  11  14       77.55       55.65     31.75 o 
   3  11  14        8.00       51.76     26.68 o 
   4  11  14        5.51       40.97     26.96 o 
   5  11  14       69.15       51.68     68.80 o 
   6  11  14       47.55       93.75     28.55 o 
   7  11  14       14.08       22.85     28.58 o 
   0  12  14      175.07      267.50     74.47 o 
   1  12  14       76.39       28.45     29.80 o 
   2  12  14        2.42       22.56     25.85 o 
   3  12  14       29.35       10.44     28.92 o 
   4  12  14       33.20       22.92     30.69 o 
   5  12  14        0.08       17.39     29.42 o 
   6  12  14        1.64       58.19     25.64 o 
   7  12  14        1.34       11.53     43.33 o 
   1  13  14        7.01       19.25     27.07 o 
   2  13  14       62.06      106.74     28.99 o 
   3  13  14        0.16        2.53     28.14 o 
   4  13  14       34.16       38.35     38.44 o 
   5  13  14        1.65       31.52     31.52 o 
   0  14  14      219.71      176.64     40.05 o 
   1  14  14        9.20       61.24     28.26 o 
   2  14  14       90.48       89.74     29.86 o 
   3  14  14       17.86        2.98     30.25 o 
   4  14  14       10.17       49.22     31.39 o 
   1  15  14        7.11        3.18     37.63 o 
   2  15  14       10.01       28.15     42.37 o 
   1   1  15       35.44       28.12     51.23 o 
   2   1  15        8.10        2.08     20.32 o 
   3   1  15      110.56       54.57    206.37 o 
   4   1  15      122.31      133.63     29.21 o 
   5   1  15      396.10      439.40     65.22 o 
   6   1  15      168.85      185.14     27.41 o 
   7   1  15      440.11      449.33     35.75 o 
   8   1  15        7.31        2.71     26.06 o 
   9   1  15        6.72       28.19     28.19 o 
  10   1  15        6.90       46.05     25.91 o 
   0   2  15      504.27      468.04     32.97 o 
   1   2  15     1142.23     1207.86     44.27 o 
   2   2  15      179.33      152.87     26.42 o 
   3   2  15        2.26       17.11     22.11 o 
   4   2  15       74.18       50.18     23.93 o 
   5   2  15      198.17      217.32     28.46 o 
   6   2  15       12.70        4.34     22.78 o 
   7   2  15        0.10       23.27     25.49 o 
   8   2  15       38.16       85.92     41.37 o 
   9   2  15       70.18       88.59     27.33 o 
  10   2  15       60.31       45.43     39.33 o 
   1   3  15        8.73       19.45     24.74 o 
   2   3  15       93.82      116.96     21.68 o 
   3   3  15        1.04        7.40     21.91 o 
   4   3  15      326.03      372.64     45.29 o 
   5   3  15      427.07      432.95     88.90 o 
   6   3  15       12.58       24.61     23.87 o 
   7   3  15      298.22      371.36     33.15 o 
   8   3  15        6.73       31.32     25.80 o 
   9   3  15        5.69       12.60     28.64 o 
  10   3  15      139.21      125.29     35.60 o 
   0   4  15       77.03       17.42     41.19 o 
   1   4  15      769.66      760.86     36.63 o 
   2   4  15      102.14      104.86     33.93 o 
   3   4  15       44.49       56.21     23.15 o 
   4   4  15      146.61      169.79     28.63 o 
   5   4  15      383.11      424.01     33.53 o 
   6   4  15       26.22       10.21     25.54 o 
   7   4  15       21.23       42.36     23.45 o 
   8   4  15      424.94      398.09     48.83 o 
   9   4  15      289.92      315.33     33.88 o 
  10   4  15        0.86       24.59     25.55 o 
   1   5  15        6.97       15.49     22.89 o 
   2   5  15      202.99      160.70     26.01 o 
   3   5  15       80.16      100.33     23.95 o 
   4   5  15       38.47       24.56     27.85 o 
   5   5  15       54.64       74.36     26.15 o 
   6   5  15        2.50        7.15     47.09 o 
   7   5  15       79.53       46.68     79.00 o 
   8   5  15      164.93      128.01     43.21 o 
   9   5  15        6.13       27.91     26.86 o 
  10   5  15       19.76        9.22     25.44 o 
   0   6  15     1102.27     1127.66    121.68 o 
   1   6  15     1195.23     1080.51     80.76 o 
   2   6  15       48.67       38.66     22.11 o 
   3   6  15      693.46      733.51     76.84 o 
   4   6  15       55.55       46.93     26.99 o 
   5   6  15        9.25       23.69     25.79 o 
   6   6  15        1.10       25.01     25.01 o 
   7   6  15       35.24       17.95     24.14 o 
   8   6  15       19.08       62.85     29.80 o 
   9   6  15       32.96       47.71     25.61 o 
   1   7  15      586.35      612.56     48.50 o 
   2   7  15        4.04       24.61     30.66 o 
   3   7  15       17.36       35.39     22.62 o 
   4   7  15      103.99      119.82     26.03 o 
   5   7  15      721.51      541.53     84.25 o 
   6   7  15      134.41      156.65     32.16 o 
   7   7  15       47.21       20.87     27.18 o 
   8   7  15       22.07       40.14     26.17 o 
   9   7  15       17.44       26.13     26.42 o 
   0   8  15      175.24      118.63     29.29 o 
   1   8  15       21.39       22.78     23.10 o 
   2   8  15      191.09      149.18     28.16 o 
   3   8  15      105.50       93.82     25.56 o 
   4   8  15      126.26      159.64     26.81 o 
   5   8  15       31.33       36.99     24.87 o 
   6   8  15       49.27       52.81     26.49 o 
   7   8  15        0.26        5.59     29.90 o 
   8   8  15        1.24       12.52     37.27 o 
   9   8  15        6.26       69.82     39.65 o 
   1   9  15       31.70        8.92     27.33 o 
   2   9  15        1.18        5.52     23.13 o 
   3   9  15      163.53      163.33     28.88 o 
   4   9  15        4.41       32.88     25.60 o 
   5   9  15       11.42       39.08     26.86 o 
   6   9  15       17.35       30.51     44.19 o 
   7   9  15      134.08      146.82     30.96 o 
   8   9  15        0.08       35.07     25.45 o 
   0  10  15      643.64      731.43    153.51 o 
   1  10  15       73.96       82.57     26.85 o 
   2  10  15       98.33      136.20     41.32 o 
   3  10  15      153.20      117.62     28.20 o 
   4  10  15       63.06       61.85     28.80 o 
   5  10  15       47.14       99.33     26.72 o 
   6  10  15       32.56       16.52     28.72 o 
   7  10  15       82.32      116.67     28.98 o 
   1  11  15      125.91      201.61     77.09 o 
   2  11  15       46.28       19.10     27.17 o 
   3  11  15      131.94      102.81     30.94 o 
   4  11  15        0.34       13.22     26.27 o 
   5  11  15       30.66       53.02     27.79 o 
   6  11  15       14.59       25.30     28.28 o 
   7  11  15       23.02       34.79     36.30 o 
   0  12  15        7.35       12.89     29.49 o 
   1  12  15       64.92       47.90     28.68 o 
   2  12  15        3.11       13.47     48.12 o 
   3  12  15        5.38       14.85     50.89 o 
   4  12  15       11.53       12.90     26.03 o 
   5  12  15        0.09       21.98     45.00 o 
   6  12  15       14.59        8.85     28.31 o 
   1  13  15       14.16       48.70     27.90 o 
   2  13  15        1.77       17.51     26.36 o 
   3  13  15       37.67        8.33     32.04 o 
   4  13  15       96.34       45.59     29.81 o 
   5  13  15        0.66       14.42     43.07 o 
   0  14  15       29.05       47.71     32.90 o 
   1  14  15       41.66       33.40     56.90 o 
   2  14  15        0.21       26.84     27.36 o 
   3  14  15       88.10       80.05     55.67 o 
   0   0  16      412.91      437.67     45.87 o 
   1   0  16       96.00      134.46     24.60 o 
   2   0  16        3.38       40.29     50.91 o 
   3   0  16      300.05      329.86     30.44 o 
   4   0  16        2.01        5.02     27.22 o 
   5   0  16       20.99       58.63     30.08 o 
   6   0  16        1.09       16.08     23.04 o 
   7   0  16       29.84       20.16     27.92 o 
   8   0  16       69.82       64.39     29.25 o 
   9   0  16      197.21      316.34     78.90 o 
  10   0  16       71.59       54.10     31.39 o 
   1   1  16     1038.74     1152.85     48.83 o 
   2   1  16        0.50       35.81    108.01 o 
   3   1  16     1667.03     1788.43    131.26 o 
   4   1  16       73.90       38.02     77.64 o 
   5   1  16        9.96        0.68     25.62 o 
   6   1  16        5.71       10.51     28.93 o 
   7   1  16       30.96        9.97     27.87 o 
   8   1  16       84.63      106.53     29.94 o 
   9   1  16        7.69        4.72     25.83 o 
  10   1  16        3.39       51.74     25.56 o 
   0   2  16       60.89       71.01     37.28 o 
   1   2  16        0.03        9.90     24.89 o 
   2   2  16      253.91      279.84     28.63 o 
   3   2  16        7.03        5.60     22.57 o 
   4   2  16       48.14       42.71     27.41 o 
   5   2  16       84.81       77.20     27.34 o 
   6   2  16        0.01       68.56     32.27 o 
   7   2  16        0.03       13.12     26.51 o 
   8   2  16       47.85       26.35     26.11 o 
   9   2  16       21.57       47.67     27.15 o 
  10   2  16       25.16       90.69     25.09 o 
   1   3  16      413.16      386.00     31.30 o 
   2   3  16      106.65      101.25     22.98 o 
   3   3  16      413.21      370.16     32.91 o 
   4   3  16      108.12       92.18     27.85 o 
   5   3  16      105.73      114.70     36.73 o 
   6   3  16       24.06       29.47     25.99 o 
   7   3  16       91.65       72.12     26.91 o 
   8   3  16       33.81        5.75     26.75 o 
   9   3  16        2.24        7.46     26.52 o 
   0   4  16        0.36        4.32     28.85 o 
   1   4  16      336.37      361.35     29.94 o 
   2   4  16        5.04        9.02     21.39 o 
   3   4  16       38.54        2.83     39.50 o 
   4   4  16        8.98       15.67     23.24 o 
   5   4  16        2.80       13.81     57.43 o 
   6   4  16      344.56      313.55     35.21 o 
   7   4  16       22.05       25.20     25.20 o 
   8   4  16       13.79        5.46     25.41 o 
   9   4  16        8.32       40.11     66.40 o 
   1   5  16       33.40       32.21     22.40 o 
   2   5  16       90.81       63.63     24.45 o 
   3   5  16      413.84      509.20     33.09 o 
   4   5  16        0.04       55.39     29.36 o 
   5   5  16       23.99       16.94     26.42 o 
   6   5  16        1.44       13.80     63.40 o 
   7   5  16        0.63       20.96     25.75 o 
   8   5  16        0.20       23.94     27.34 o 
   9   5  16       27.31      107.76     24.25 o 
   0   6  16       45.70       17.37     26.35 o 
   1   6  16      249.00      216.90     29.71 o 
   2   6  16        0.36        2.73     21.36 o 
   3   6  16      549.57      544.01     43.44 o 
   4   6  16      227.13      263.82     31.19 o 
   5   6  16        1.12       47.84     47.84 o 
   6   6  16       13.70       28.10     23.15 o 
   7   6  16       29.63       76.03     25.73 o 
   8   6  16       16.61       12.46     25.71 o 
   9   6  16       22.53       86.65     24.40 o 
   1   7  16       37.43       11.28     24.18 o 
   2   7  16       52.63        5.43     24.79 o 
   3   7  16       26.61       25.84     25.84 o 
   4   7  16       77.84       80.95     32.11 o 
   5   7  16       16.22       24.78     25.67 o 
   6   7  16       64.70       83.83     38.44 o 
   7   7  16      117.42      156.45     27.61 o 
   8   7  16        0.02       30.94     71.63 o 
   0   8  16       14.49       19.07     25.10 o 
   1   8  16        1.14       27.26     27.26 o 
   2   8  16        7.38        4.05     23.34 o 
   3   8  16       39.69       51.73     25.17 o 
   4   8  16        0.01       21.12     24.90 o 
   5   8  16       96.51      110.78     42.74 o 
   6   8  16       65.37       68.86     25.53 o 
   7   8  16        3.98       26.08     26.08 o 
   8   8  16       14.02        4.72     28.58 o 
   1   9  16        2.41        0.63     24.24 o 
   2   9  16        1.04       38.08     21.87 o 
   3   9  16       43.00       33.37     31.55 o 
   4   9  16      105.04       51.17     33.74 o 
   5   9  16       93.29      114.89     26.63 o 
   6   9  16        4.10        9.79     37.14 o 
   7   9  16      100.32       84.29     29.20 o 
   0  10  16       73.16       27.71     33.30 o 
   1  10  16        4.25       33.64     42.97 o 
   2  10  16      101.94       47.29     26.56 o 
   3  10  16       21.67       26.95     26.95 o 
   4  10  16        5.47        0.34     25.03 o 
   5  10  16       15.04       12.07     27.12 o 
   6  10  16       11.87       40.44     26.36 o 
   7  10  16        5.73        8.85     31.30 o 
   1  11  16        1.49        4.12     25.78 o 
   2  11  16        0.02       23.83     40.29 o 
   3  11  16        0.96       17.91     26.62 o 
   4  11  16      126.11       31.03     80.07 o 
   5  11  16        5.65        0.62     29.39 o 
   6  11  16       24.27       34.35     26.13 o 
   0  12  16        4.73       69.88     26.72 o 
   1  12  16        0.05       67.99     36.39 o 
   2  12  16       32.23       33.62     25.67 o 
   3  12  16        0.10       27.03     27.03 o 
   4  12  16        2.03       28.57     28.27 o 
   5  12  16       32.78        0.28     33.62 o 
   1  13  16       31.24        9.24     29.38 o 
   2  13  16      109.02       80.12     60.71 o 
   3  13  16        0.01       25.19     63.55 o 
   1   1  17      268.19      175.19    167.80 o 
   2   1  17      298.49      324.14     30.51 o 
   3   1  17      135.36      123.45     74.21 o 
   4   1  17      270.31      203.87     34.87 o 
   5   1  17      102.46      121.68     27.62 o 
   6   1  17        1.35        5.85     51.03 o 
   7   1  17      250.98      298.42     34.62 o 
   8   1  17       35.02       60.89     27.15 o 
   9   1  17       17.82       14.47     32.99 o 
   0   2  17      660.75      630.06     37.84 o 
   1   2  17        0.92        9.06     22.14 o 
   2   2  17       11.89       11.31     24.26 o 
   3   2  17       35.08        2.50     25.16 o 
   4   2  17      348.32      478.73     42.96 o 
   5   2  17       15.26       42.57     24.88 o 
   6   2  17       13.70       27.46     31.00 o 
   7   2  17       59.05       80.27     26.05 o 
   8   2  17        3.65       15.57     28.43 o 
   9   2  17        0.87       20.29     25.36 o 
   1   3  17      223.66      196.20     49.98 o 
   2   3  17      510.99      551.37     34.55 o 
   3   3  17       93.56      148.99     42.08 o 
   4   3  17       28.29       62.02     26.33 o 
   5   3  17        6.19       22.94     28.11 o 
   6   3  17      154.52      182.86     28.28 o 
   7   3  17       13.97       24.80     26.14 o 
   8   3  17       14.22        7.26     25.61 o 
   9   3  17       96.58       45.15     29.11 o 
   0   4  17        0.46       21.70     34.65 o 
   1   4  17      112.49       94.03     25.76 o 
   2   4  17       48.96       42.03     25.34 o 
   3   4  17      271.83      289.71     31.24 o 
   4   4  17      159.32      192.88     47.61 o 
   5   4  17       71.17       11.68     30.55 o 
   6   4  17      194.18      230.13     64.07 o 
   7   4  17       23.14       32.02     50.45 o 
   8   4  17       13.00       17.81     27.07 o 
   9   4  17        0.15       41.92     25.83 o 
   1   5  17      322.36      337.66     79.23 o 
   2   5  17       72.86       78.07     36.23 o 
   3   5  17        9.31       13.39     23.76 o 
   4   5  17      271.30      299.25     39.85 o 
   5   5  17        7.48       11.97     26.28 o 
   6   5  17        0.66        9.97     25.59 o 
   7   5  17        3.26       46.79     52.61 o 
   8   5  17      125.48      162.68     28.46 o 
   0   6  17      378.14      391.60    110.42 o 
   1   6  17       18.75        0.65     23.72 o 
   2   6  17        1.93       13.54     23.21 o 
   3   6  17      128.81       97.54     27.55 o 
   4   6  17       91.70       80.92     26.31 o 
   5   6  17        0.00        1.51     25.88 o 
   6   6  17      194.77      134.60     34.86 o 
   7   6  17        6.00       14.34     26.14 o 
   8   6  17        0.02       21.55     22.92 o 
   1   7  17      129.58       93.79     26.30 o 
   2   7  17        0.01       19.53     22.30 o 
   3   7  17       62.45       56.18     23.47 o 
   4   7  17       16.50       37.89     53.05 o 
   5   7  17       19.13       10.88     26.60 o 
   6   7  17       14.79       14.83     25.45 o 
   7   7  17       10.28       10.36     57.83 o 
   8   7  17       20.44       11.11     30.56 o 
   0   8  17       32.94       13.95     35.04 o 
   1   8  17       63.03       58.52     27.84 o 
   2   8  17       93.52      126.62     25.94 o 
   3   8  17       81.63       70.24     25.80 o 
   4   8  17       18.47       36.00     25.95 o 
   5   8  17       47.89       60.09     27.65 o 
   6   8  17       14.07        9.97     24.93 o 
   7   8  17        0.38       16.17     27.81 o 
   1   9  17        3.74        7.02     22.87 o 
   2   9  17       35.46       32.43     64.38 o 
   3   9  17        4.12       10.56     24.65 o 
   4   9  17      165.47      168.57     85.26 o 
   5   9  17      138.17      147.38     27.82 o 
   6   9  17       59.33       72.85     24.51 o 
   7   9  17       36.64       50.67     40.89 o 
   0  10  17      133.92      113.20     31.24 o 
   1  10  17       36.30       19.16     25.10 o 
   2  10  17       10.00        7.83     30.68 o 
   3  10  17        0.54       45.75     24.95 o 
   4  10  17      270.63      259.07     45.35 o 
   5  10  17      161.81      145.13     28.93 o 
   6  10  17        6.63        5.39     25.97 o 
   1  11  17       12.46        8.62     26.14 o 
   2  11  17       86.07       54.01     35.38 o 
   3  11  17       66.90       57.45     27.89 o 
   4  11  17      276.58      235.94     32.65 o 
   5  11  17      151.24      136.24     32.77 o 
   0  12  17        9.79       19.27     45.53 o 
   1  12  17       46.74       73.10     26.56 o 
   2  12  17        0.03       31.00     40.38 o 
   3  12  17      110.33       61.45     58.82 o 
   1  13  17      106.68       88.99     55.97 o 
   0   0  18      246.85      252.36     52.80 o 
   1   0  18       59.14       97.68     26.74 o 
   2   0  18      259.70      233.61     32.13 o 
   3   0  18        0.98       10.25     26.81 o 
   4   0  18       13.46       51.10     29.35 o 
   5   0  18      232.55      229.35     32.46 o 
   6   0  18        7.84       28.82     28.82 o 
   7   0  18      175.56      167.24     36.08 o 
   8   0  18      162.52      117.55     33.95 o 
   1   1  18      318.03      316.62     64.84 o 
   2   1  18       10.41       27.72     27.72 o 
   3   1  18       43.78       39.69     39.69 o 
   4   1  18      119.49      102.90     51.69 o 
   5   1  18        3.80       16.05     30.14 o 
   6   1  18        0.65       10.70     40.55 o 
   7   1  18       38.35        6.28     29.66 o 
   8   1  18       17.05       24.12     55.77 o 
   0   2  18        8.13       23.65     23.65 o 
   1   2  18       47.61       53.22     24.73 o 
   2   2  18      276.81      348.24    100.23 o 
   3   2  18      427.37      490.75     39.79 o 
   4   2  18        0.53       19.29     27.98 o 
   5   2  18      197.62      136.84     46.96 o 
   6   2  18        0.27       25.21     25.21 o 
   7   2  18        1.56       36.27     26.50 o 
   8   2  18      190.57      209.82     40.38 o 
   1   3  18      115.34      158.14     27.71 o 
   2   3  18       55.18       50.59     27.95 o 
   3   3  18        2.41       26.88     26.88 o 
   4   3  18        5.20        1.83     47.78 o 
   5   3  18        8.88       20.90     25.09 o 
   6   3  18       41.10       40.89     27.36 o 
   7   3  18       53.12       61.13     28.30 o 
   8   3  18       20.44       39.42     70.57 o 
   0   4  18      106.20      110.90     28.00 o 
   1   4  18       57.07       62.33     61.10 o 
   2   4  18       53.45       66.72     26.07 o 
   3   4  18        5.51       24.61     24.61 o 
   4   4  18      100.08       98.12     44.85 o 
   5   4  18       26.01       12.27     39.47 o 
   6   4  18      353.76      303.13     34.33 o 
   7   4  18       92.30       65.78     28.73 o 
   8   4  18        5.78        8.89     28.03 o 
   1   5  18        2.54       14.44     28.12 o 
   2   5  18       13.63       25.62     22.64 o 
   3   5  18       12.00       45.11     23.02 o 
   4   5  18        1.04       17.93     24.48 o 
   5   5  18        4.38       19.50     24.99 o 
   6   5  18      328.73      284.73     40.54 o 
   7   5  18       12.43        4.10     40.08 o 
   8   5  18       73.52       93.41     27.73 o 
   0   6  18      170.85      146.15     28.30 o 
   1   6  18       69.55      120.39     26.22 o 
   2   6  18        1.33       14.16     23.43 o 
   3   6  18       11.99        9.63     25.67 o 
   4   6  18       66.46       47.72     25.89 o 
   5   6  18      119.66      113.04     29.56 o 
   6   6  18        4.65        5.68     25.48 o 
   7   6  18       30.69       55.86     26.02 o 
   1   7  18        1.28        3.26     23.06 o 
   2   7  18       73.74       89.75     24.17 o 
   3   7  18       31.71       34.26     34.26 o 
   4   7  18        2.54       12.16     64.49 o 
   5   7  18       97.16       27.69     39.02 o 
   6   7  18      176.10      167.09     29.01 o 
   7   7  18       17.68       30.29     30.29 o 
   0   8  18        5.83       20.76     23.93 o 
   1   8  18      261.32      210.64     29.22 o 
   2   8  18        0.35       50.03     28.51 o 
   3   8  18       14.85       40.12     23.48 o 
   4   8  18        1.63        7.55     57.35 o 
   5   8  18       81.80       63.15     28.29 o 
   6   8  18       31.00       19.97     26.86 o 
   1   9  18       43.36       59.07     23.90 o 
   2   9  18        3.20        8.90     23.64 o 
   3   9  18        9.88       30.44     24.16 o 
   4   9  18        4.63       27.23     27.23 o 
   5   9  18        4.83       19.41     24.20 o 
   6   9  18        3.36        2.58     38.25 o 
   0  10  18       44.24       65.49     27.16 o 
   1  10  18        0.01       14.52     26.47 o 
   2  10  18       79.53       87.04     23.23 o 
   3  10  18       13.01       26.75     26.75 o 
   4  10  18        9.74       29.35     25.46 o 
   5  10  18       14.64       30.60     30.60 o 
   1  11  18       26.65       21.87     48.16 o 
   2  11  18        0.11       31.14     49.29 o 
   3  11  18        1.56       13.79     25.03 o 
   0  12  18       96.41       76.70     32.15 o 
   1  12  18        7.49       16.19     25.46 o 
   1   1  19       75.16       36.01     30.07 o 
   2   1  19        3.80      142.64    142.64 o 
   3   1  19       57.84       58.84     79.93 o 
   4   1  19       70.36       34.05     29.71 o 
   5   1  19        3.07       11.07     26.31 o 
   6   1  19        0.10       24.51     24.48 o 
   7   1  19        1.33       12.78     28.59 o 
   8   1  19        5.26       17.38     27.83 o 
   0   2  19       24.03       23.45     22.85 o 
   1   2  19        8.43       17.85     60.83 o 
   2   2  19       69.83       76.90     29.91 o 
   3   2  19       14.83        4.51     34.27 o 
   4   2  19      202.01      178.39     34.26 o 
   5   2  19       21.12       44.08     26.31 o 
   6   2  19       30.00       31.55     24.82 o 
   7   2  19        0.39        2.52     25.76 o 
   8   2  19        4.14       56.24     36.02 o 
   1   3  19      141.38      174.95     59.31 o 
   2   3  19      179.96      144.87     59.01 o 
   3   3  19        0.23       32.71     25.32 o 
   4   3  19        4.79       26.92     26.98 o 
   5   3  19       12.26       16.36     28.57 o 
   6   3  19      131.36       75.81     30.73 o 
   7   3  19       27.66       31.43     73.41 o 
   0   4  19      847.25      886.38     53.48 o 
   1   4  19       25.93       38.30     24.61 o 
   2   4  19       60.93       61.68     32.89 o 
   3   4  19      143.25      203.87     50.92 o 
   4   4  19       38.10       60.31     26.11 o 
   5   4  19       35.52       54.95     26.88 o 
   6   4  19        7.79       47.95     33.14 o 
   7   4  19       52.42       68.51     27.74 o 
   1   5  19        5.35        3.94     23.43 o 
   2   5  19       16.02        8.27     23.24 o 
   3   5  19       11.48       38.49     56.97 o 
   4   5  19        0.96        4.75     36.43 o 
   5   5  19        1.74       22.61     25.28 o 
   6   5  19       39.89       10.45     46.93 o 
   7   5  19        8.49       34.84     26.75 o 
   0   6  19       17.19       25.37     25.37 o 
   1   6  19       14.49        2.95     25.12 o 
   2   6  19       87.84       67.58     24.71 o 
   3   6  19        0.88        6.14     30.13 o 
   4   6  19       42.77       37.59     25.88 o 
   5   6  19       10.31       29.13     29.13 o 
   6   6  19       35.33       79.70     25.80 o 
   1   7  19        0.00        7.58     24.13 o 
   2   7  19        6.35        6.89     24.81 o 
   3   7  19      123.41      102.88     29.59 o 
   4   7  19       32.70       26.75     25.29 o 
   5   7  19        1.39       13.32     26.27 o 
   6   7  19        0.01        5.48     22.78 o 
   0   8  19       47.30       26.74     23.97 o 
   1   8  19       44.71       49.69     24.40 o 
   2   8  19       27.49       49.78     25.91 o 
   3   8  19        1.57       38.63     23.80 o 
   4   8  19        5.23        3.76     42.48 o 
   5   8  19        2.75        0.62     40.71 o 
   1   9  19        3.50       22.36     23.12 o 
   2   9  19        0.78       15.15     31.61 o 
   3   9  19       75.82       90.96     26.97 o 
   4   9  19        2.47        0.05     24.66 o 
   0  10  19       17.29        2.32     25.57 o 
   1  10  19        5.95       41.25     22.98 o 
   2  10  19       11.51       50.58     23.47 o 
   3  10  19       23.14       21.01     23.95 o 
   1  11  19       24.03       59.30     40.84 o 
   0   0  20        0.69       28.04     31.19 o 
   1   0  20       59.10       78.02     32.29 o 
   2   0  20       26.32       50.65     29.41 o 
   3   0  20      310.60      316.32     37.37 o 
   4   0  20       70.99       16.33     38.56 o 
   5   0  20        5.93       10.28     37.84 o 
   6   0  20       54.32       32.34     41.02 o 
   7   0  20        0.95       35.59     30.56 o 
   1   1  20        4.04        1.23     26.76 o 
   2   1  20     1155.02     1272.69     50.93 o 
   3   1  20      669.07      693.42     46.80 o 
   4   1  20       31.60       66.18     36.64 o 
   5   1  20       19.85       35.51     45.76 o 
   6   1  20        0.27       26.07     26.07 o 
   7   1  20        0.05       19.87     47.37 o 
   0   2  20      293.21      250.30     51.91 o 
   1   2  20       75.77       46.60     48.42 o 
   2   2  20      179.66      203.75     42.07 o 
   3   2  20       20.05       10.02     27.62 o 
   4   2  20        3.85       18.00     26.23 o 
   5   2  20        1.88        3.00     25.79 o 
   6   2  20       17.38        6.02     25.70 o 
   7   2  20       16.43       67.62     37.16 o 
   1   3  20        0.01       20.13     29.59 o 
   2   3  20      117.23       52.27     29.17 o 
   3   3  20       51.14       27.31     30.99 o 
   4   3  20       46.10       19.35     28.89 o 
   5   3  20       37.56       22.75     27.07 o 
   6   3  20        0.58       24.73     24.73 o 
   0   4  20       24.95        1.77     33.22 o 
   1   4  20       38.25       51.40     25.13 o 
   2   4  20       52.59       87.60     23.76 o 
   3   4  20       24.28       48.48     24.91 o 
   4   4  20       85.84      113.89     53.63 o 
   5   4  20       32.04       22.87     54.75 o 
   6   4  20       13.75       25.07     38.57 o 
   1   5  20       37.83       70.44     24.75 o 
   2   5  20       13.40       23.75     45.00 o 
   3   5  20       62.67       56.57     27.57 o 
   4   5  20        2.46        6.39     39.73 o 
   5   5  20        6.58       29.56     28.37 o 
   6   5  20       17.63       10.51     26.09 o 
   0   6  20        4.51       12.20     26.98 o 
   1   6  20       84.77      114.45     28.89 o 
   2   6  20        6.60        5.90     24.07 o 
   3   6  20        1.93        5.07     25.06 o 
   4   6  20        4.46       16.19     24.90 o 
   5   6  20       32.51       26.52     53.27 o 
   1   7  20        0.83       30.16     30.16 o 
   2   7  20       89.14       88.31     25.94 o 
   3   7  20       24.70       16.57     25.66 o 
   4   7  20       35.83       18.14     27.26 o 
   5   7  20        3.47       44.71     35.76 o 
   0   8  20        8.06       34.74     26.03 o 
   1   8  20       50.35       32.99     37.47 o 
   2   8  20        1.58        7.27     19.72 o 
   3   8  20        1.40       24.89     24.89 o 
   4   8  20        1.54        2.57     24.92 o 
   1   9  20        0.34       64.21     42.81 o 
   2   9  20       44.61       38.43     39.63 o 
   1   1  21       27.90       49.92     30.21 o 
   2   1  21        8.78      147.68    147.68 o 
   3   1  21       71.40       19.33     66.19 o 
   4   1  21       33.79       13.78     28.40 o 
   5   1  21        0.55       27.67     25.26 o 
   6   1  21        5.34       42.02     37.27 o 
   0   2  21        5.83       23.76     47.14 o 
   1   2  21        2.86       16.86     24.98 o 
   2   2  21        5.31        9.42     35.84 o 
   3   2  21       44.20       34.56     30.53 o 
   4   2  21        0.57       33.43     26.92 o 
   5   2  21        1.55        3.35     24.43 o 
   1   3  21        5.50        1.03     26.00 o 
   2   3  21       73.96        1.12     27.65 o 
   3   3  21      204.12      220.79     56.69 o 
   4   3  21       71.65       16.61     79.08 o 
   5   3  21        0.18        3.42     34.46 o 
   0   4  21      209.07      159.82     29.24 o 
   1   4  21        0.67       12.24     23.74 o 
   2   4  21        0.62        3.76     25.28 o 
   3   4  21       11.18       27.17     45.21 o 
   4   4  21       59.72       56.85     32.54 o 
   5   4  21       10.95       31.59     31.59 o 
   1   5  21       31.44       72.41     35.09 o 
   2   5  21       34.94       15.80     24.58 o 
   3   5  21      110.10      130.28     27.48 o 
   4   5  21       59.78       86.98     26.77 o 
   0   6  21        3.48        7.31     24.71 o 
   1   6  21        0.49       13.66     21.91 o 
   2   6  21        2.83        5.55     23.81 o 
   3   6  21       25.03       44.08     24.78 o 
   4   6  21      118.83      160.42     36.46 o 
   1   7  21       17.24        1.15     22.53 o 
   2   7  21        9.37        7.41     21.84 o 
   3   7  21       24.15       73.48     23.06 o 
   0   8  21        5.14        0.66     23.52 o 
   1   8  21        1.70       17.52     22.51 o 
   0   0  22      244.87      313.78     65.36 o 
   1   0  22       19.80       20.59     41.67 o 
   2   0  22      222.13      238.12     32.48 o 
   3   0  22        0.71       18.97     29.40 o 
   4   0  22       23.13       29.60     26.59 o 
   1   1  22        0.35       24.90     24.90 o 
   2   1  22       14.03       27.05     24.67 o 
   3   1  22        0.02        7.34     28.88 o 
   4   1  22       50.86       40.74     28.03 o 
   0   2  22       66.44       30.98     24.12 o 
   1   2  22        8.81       37.93     55.94 o 
   2   2  22       51.78       69.21     35.78 o 
   3   2  22       14.80       11.89     29.93 o 
   4   2  22        1.58       28.82     31.16 o 
   1   3  22       17.87        1.47     28.24 o 
   2   3  22        0.07       17.21     23.43 o 
   3   3  22       17.80       13.60     28.53 o 
   4   3  22       30.39      105.30     39.77 o 
   0   4  22       25.27       23.58     36.35 o 
   1   4  22        1.31       23.50     23.50 o 
   2   4  22       64.79        3.08     26.00 o 
   3   4  22       90.71       99.47     25.55 o 
   1   5  22       41.18       62.14     37.01 o 
   2   5  22        6.12       14.22     22.38 o 
   0   6  22        4.66       24.14     24.14 o 
   1   6  22        2.67        3.85     29.56 o 
   1   1  23        3.83        5.11     23.53 o 
   2   1  23        0.06       40.14     40.14 o 
   0   2  23       19.65        5.45     23.81 o 
   1   2  23       13.31       30.46     22.56 o 
                                                 
